# Supplementary material for: 2-Cyano­quinolin-1-ium nitrate
Source: Acta Crystallogr Sect E Struct Rep Online. 2010 Oct 9;66(Pt 11):o2726–7. doi: 10.1107/S1600536810039243 (PMC3009375; doi:10.1107/S1600536810039243)
Supplement: Supplementary file 2 [file e-66-o2726-Isup2.hkl]

# 
# h,k,l, Fc-squared, Fo-squared, sigma(Fo-squared) and status flag 
# 
data_I
_shelx_title ' jac12m in P2(1)/c (100K)' 
_shelx_refln_list_code          4 
_shelx_F_calc_maximum      135.94 
_exptl_crystal_F_000       448.00 
_reflns_d_resolution_high  0.7108 
 
loop_ 
 _symmetry_equiv_pos_as_xyz 
 'x, y, z' 
 '-x, y+1/2, -z+1/2' 
 '-x, -y, -z' 
 'x, -y-1/2, z-1/2' 
 
_cell_length_a     3.6969 
_cell_length_b    17.7031 
_cell_length_c    14.6029 
_cell_angle_alpha  90.000 
_cell_angle_beta   95.802 
_cell_angle_gamma  90.000 
 
_shelx_F_squared_multiplier     1.000 
 
loop_ 
 _refln_index_h 
 _refln_index_k 
 _refln_index_l 
 _refln_F_squared_calc 
 _refln_F_squared_meas 
 _refln_F_squared_sigma 
 _refln_observed_status 
   1   0   0     1046.90     1013.56     18.02 o 
   2   0   0      135.38      140.38     11.25 o 
   3   0   0      541.63      606.15     14.82 o 
   4   0   0       42.89       39.84      7.15 o 
   5   0   0       13.81       -5.02     12.01 o 
   1   1   0     4404.23     4200.49     37.29 o 
   2   1   0      673.91      680.22     10.49 o 
   3   1   0       25.81       25.80      2.99 o 
   4   1   0        0.00        3.56      2.35 o 
   5   1   0        0.52        5.57      5.33 o 
   0   2   0      529.33      524.05      4.51 o 
   1   2   0     2534.79     2591.00     26.35 o 
   2   2   0       17.81       17.35      1.68 o 
   3   2   0      119.37      128.09      5.99 o 
   4   2   0       35.74       41.55      5.46 o 
   5   2   0        1.17       10.45      7.81 o 
   1   3   0       58.37       51.51      2.15 o 
   2   3   0       38.16       40.47      5.09 o 
   3   3   0       70.24       64.82      5.16 o 
   4   3   0       20.01       19.30      3.40 o 
   5   3   0        5.82       12.71      6.34 o 
   0   4   0      323.28      337.13      4.49 o 
   1   4   0      911.10      858.33      9.07 o 
   2   4   0       85.55      100.84      3.26 o 
   3   4   0       33.10       32.71      3.45 o 
   4   4   0       11.59       15.53      3.59 o 
   5   4   0        0.04       -0.89      4.79 o 
   1   5   0       72.02       59.44      1.90 o 
   2   5   0     1206.18     1245.44     13.19 o 
   3   5   0        3.83        4.35      1.93 o 
   4   5   0       70.88       64.95     15.07 o 
   5   5   0      137.01      174.11     24.24 o 
   0   6   0     1917.97     1807.80     14.34 o 
   1   6   0      595.86      593.61      5.34 o 
   2   6   0        0.71        0.62      1.49 o 
   3   6   0       12.27       11.67      2.50 o 
   4   6   0       57.51       60.41     15.43 o 
   5   6   0        0.71        2.25      5.00 o 
   1   7   0      284.42      306.58      3.26 o 
   2   7   0       59.37       77.36      4.69 o 
   3   7   0        4.07        4.37      2.20 o 
   4   7   0       49.82       47.10      8.36 o 
   0   8   0     1227.68     1231.91     10.28 o 
   1   8   0      361.58      450.44      5.48 o 
   2   8   0      907.19      953.64     10.53 o 
   3   8   0       34.99       36.96      3.65 o 
   4   8   0       22.18       29.21      7.69 o 
   1   9   0      541.10      563.81      5.57 o 
   2   9   0        0.16        3.13      1.13 o 
   3   9   0       71.15       80.32      5.39 o 
   4   9   0        3.12        0.88      2.85 o 
   0  10   0      525.43      557.83      6.81 o 
   1  10   0      224.53      239.26      3.76 o 
   2  10   0       42.40       45.85      2.46 o 
   3  10   0      160.36      173.94      7.81 o 
   4  10   0        8.57        5.31      3.74 o 
   1  11   0      132.75      145.92      5.09 o 
   2  11   0       20.64       17.17      1.86 o 
   3  11   0        0.01        0.45      2.73 o 
   4  11   0        7.24        3.66      3.54 o 
   0  12   0       93.33       88.48      2.95 o 
   1  12   0      219.77      232.18      4.07 o 
   2  12   0       24.23       22.05      2.57 o 
   3  12   0        0.97       -0.68      2.17 o 
   4  12   0       39.05       46.99     11.08 o 
   1  13   0       19.27       16.74      2.17 o 
   2  13   0      764.97      785.36     10.45 o 
   3  13   0       91.38       86.66      5.54 o 
   4  13   0       43.42       52.23      6.42 o 
   0  14   0      330.04      346.01     17.94 o 
   1  14   0       20.32       18.95      1.90 o 
   2  14   0       73.36       71.22      3.73 o 
   3  14   0        0.92        0.05      2.04 o 
   4  14   0        0.00        2.94      4.78 o 
   1  15   0       23.20       21.48      2.09 o 
   2  15   0       71.85       73.20      3.93 o 
   3  15   0        8.43        5.07      2.43 o 
   4  15   0       65.96       62.71      8.74 o 
   0  16   0     1594.09     1509.94     22.14 o 
   1  16   0       12.49       10.59      1.75 o 
   2  16   0       57.46       57.03      3.60 o 
   3  16   0       84.15       74.66      5.41 o 
   1  17   0       91.55       90.91      4.44 o 
   2  17   0       34.93       41.70      5.26 o 
   3  17   0       22.51       19.83      3.48 o 
   0  18   0      401.29      409.09     10.53 o 
   1  18   0       41.91       39.07      3.21 o 
   2  18   0       13.74       13.45      3.39 o 
   3  18   0       55.32       49.89      4.95 o 
   1  19   0       12.23        8.37      2.45 o 
   2  19   0       14.13       14.41      6.14 o 
   3  19   0        3.25       -0.76      4.06 o 
   0  20   0       26.88       24.89      4.38 o 
   1  20   0        7.59        6.67      3.18 o 
   2  20   0       49.66       60.28      5.08 o 
   3  20   0        0.10       11.05      5.36 o 
   1  21   0       14.44       18.45      6.83 o 
   2  21   0       90.64      100.76      7.48 o 
   0  22   0       46.97       47.90      9.13 o 
   1  22   0        2.74        3.35      5.03 o 
   2  22   0        9.62       10.10      6.32 o 
   1  23   0        0.60        4.34      3.42 o 
   0  24   0       30.41       30.90      6.58 o 
   1  24   0        3.97        9.65     10.04 o 
  -5   1   1        0.19        5.24      3.54 o 
  -4   1   1      251.64      244.01      6.74 o 
  -3   1   1       47.55       46.04      4.41 o 
  -2   1   1      623.90      613.21      9.99 o 
  -1   1   1     2476.14     2435.12     19.49 o 
   0   1   1       89.97       91.32      1.56 o 
   1   1   1       59.35       53.21      3.38 o 
   2   1   1       66.06       64.51      3.08 o 
   3   1   1      182.67      184.29      5.53 o 
   4   1   1       49.73       54.88      5.51 o 
   5   1   1        0.07        5.81      3.62 o 
  -5   2   1        1.70        5.46     10.72 o 
  -4   2   1       84.67       88.53      5.38 o 
  -3   2   1        9.21        9.72      2.29 o 
  -2   2   1       65.40       70.63      3.86 o 
  -1   2   1      873.09      849.35      9.14 o 
   0   2   1     1433.04     1270.45      8.78 o 
   1   2   1     7195.94     7143.91     55.15 o 
   2   2   1      336.90      327.33      6.07 o 
   3   2   1      584.22      607.68     11.49 o 
   4   2   1       31.43       32.56      4.70 o 
   5   2   1        6.07       14.33      7.93 o 
  -5   3   1       11.39        7.07     14.18 o 
  -4   3   1        6.43        2.27      1.95 o 
  -3   3   1        2.38        8.75      3.46 o 
  -2   3   1      395.33      404.23      6.59 o 
  -1   3   1      970.36      930.27      8.41 o 
   0   3   1     3152.33     2979.53     19.65 o 
   1   3   1      186.62      182.35      3.57 o 
   2   3   1      564.29      570.24      8.41 o 
   3   3   1      285.68      307.40      7.96 o 
   4   3   1       12.31       12.84      3.90 o 
   5   3   1        1.70       -3.69      8.48 o 
  -5   4   1        3.40        5.45      4.42 o 
  -4   4   1       32.74       45.36      4.07 o 
  -3   4   1        9.66       12.08      2.03 o 
  -2   4   1      322.59      337.26      5.95 o 
  -1   4   1      497.40      474.81      4.37 o 
   0   4   1     1947.35     1986.72     16.28 o 
   1   4   1      607.48      579.30      5.37 o 
   2   4   1      223.76      244.17      7.63 o 
   3   4   1        1.30        4.67      2.13 o 
   4   4   1        0.04        1.01      3.11 o 
   5   4   1       11.52        5.67     16.22 o 
  -5   5   1        6.60        2.75      4.82 o 
  -4   5   1       53.02       52.38      5.91 o 
  -3   5   1        0.69        1.65      1.41 o 
  -2   5   1       30.09       25.59      1.98 o 
  -1   5   1      295.86      285.33      3.23 o 
   0   5   1       70.61       83.52      1.59 o 
   1   5   1      136.16      133.80      2.40 o 
   2   5   1      665.81      695.65      9.39 o 
   3   5   1       11.79       16.23      2.94 o 
   4   5   1       18.03       20.74      5.99 o 
   5   5   1       82.99       88.22     13.52 o 
  -5   6   1       51.67       46.65      7.83 o 
  -4   6   1        7.97        3.16      4.12 o 
  -3   6   1        1.62        1.08      1.42 o 
  -2   6   1     1964.62     2043.54     17.04 o 
  -1   6   1      124.43      120.43      2.21 o 
   0   6   1      232.10      259.52      2.90 o 
   1   6   1     2689.36     2850.22     17.91 o 
   2   6   1       37.19       31.29      2.21 o 
   3   6   1       11.04       12.30      2.85 o 
   4   6   1      411.28      361.19     17.21 o 
  -4   7   1        2.85        4.85      4.54 o 
  -3   7   1      144.74      155.43      7.23 o 
  -2   7   1      134.19      151.53      3.62 o 
  -1   7   1        0.79        0.32      0.53 o 
   0   7   1      332.07      351.81      3.62 o 
   1   7   1      300.00      324.12      3.31 o 
   2   7   1       50.60       57.29      2.43 o 
   3   7   1      227.32      229.59      8.32 o 
   4   7   1       17.32       16.60      5.81 o 
  -4   8   1        2.01       -1.47      3.99 o 
  -3   8   1        0.66        0.55      1.68 o 
  -2   8   1       10.95       11.96      1.41 o 
  -1   8   1      553.73      585.62      6.48 o 
   0   8   1       25.29       15.40      0.97 o 
   1   8   1       97.73       99.02      2.98 o 
   2   8   1       12.34       15.30      1.49 o 
   3   8   1       44.65       45.60      5.99 o 
   4   8   1      124.88      126.60     12.90 o 
  -4   9   1        6.35       -1.42      4.11 o 
  -3   9   1        5.44        7.42      2.08 o 
  -2   9   1     1150.54     1195.17     15.66 o 
  -1   9   1       16.44       13.12      1.42 o 
   0   9   1      163.92      165.22      2.57 o 
   1   9   1      211.34      230.61      4.92 o 
   2   9   1      184.32      193.97      5.40 o 
   3   9   1       50.07       45.77      4.11 o 
   4   9   1       31.79       31.17      4.49 o 
  -4  10   1        2.08        0.67      3.55 o 
  -3  10   1       42.63       44.31      4.33 o 
  -2  10   1       41.63       45.71      3.56 o 
  -1  10   1       34.09       33.64      1.69 o 
   0  10   1       81.44       75.16      1.88 o 
   1  10   1      878.79      894.79      8.13 o 
   2  10   1      123.59      124.67      4.20 o 
   3  10   1       32.78       34.85      4.45 o 
   4  10   1      144.69      172.36     12.83 o 
  -4  11   1        0.24        2.36      3.18 o 
  -3  11   1        7.32        9.14      3.51 o 
  -2  11   1      449.44      432.92      6.78 o 
  -1  11   1      433.55      402.70      5.09 o 
   0  11   1       45.43       53.45      1.71 o 
   1  11   1      356.61      345.24      4.88 o 
   2  11   1       72.77       73.79      3.39 o 
   3  11   1      192.29      206.42     11.82 o 
   4  11   1        0.09        2.24      4.20 o 
  -4  12   1      139.01      163.71      8.89 o 
  -3  12   1        9.15        7.92      3.23 o 
  -2  12   1       30.37       32.02      2.31 o 
  -1  12   1      624.00      569.50      6.46 o 
   0  12   1      430.70      398.14      4.21 o 
   1  12   1      595.04      568.67      6.55 o 
   2  12   1       41.19       46.49      3.03 o 
   3  12   1       12.15       11.40      3.75 o 
   4  12   1        8.33        4.57      3.74 o 
  -4  13   1       65.55       74.68      7.34 o 
  -3  13   1        3.39        4.73      2.09 o 
  -2  13   1      144.79      147.52      4.37 o 
  -1  13   1      534.29      497.40      6.98 o 
   0  13   1       93.29       99.76      2.34 o 
   1  13   1       66.70       60.52      3.02 o 
   2  13   1       88.84       82.85      4.04 o 
   3  13   1      125.17      119.47      5.88 o 
   4  13   1        1.56       10.79      4.01 o 
  -4  14   1        7.04        4.43      3.63 o 
  -3  14   1      226.33      231.17      9.25 o 
  -2  14   1        1.05        1.21      2.03 o 
  -1  14   1       50.00       50.95      2.81 o 
   0  14   1     3771.90     3630.37     25.20 o 
   1  14   1       35.25       41.90      3.03 o 
   2  14   1       12.68       13.03      2.30 o 
   3  14   1      333.07      325.63      9.11 o 
   4  14   1       16.75        5.46      5.82 o 
  -4  15   1       92.14       70.23      9.24 o 
  -3  15   1       20.65       20.10      3.31 o 
  -2  15   1       19.89       20.51      2.52 o 
  -1  15   1     1733.24     1692.26     15.88 o 
   0  15   1       63.85       81.70      3.61 o 
   1  15   1      204.18      189.09      4.25 o 
   2  15   1      158.93      152.39      6.12 o 
   3  15   1        0.30        2.15      3.31 o 
   4  15   1        4.09        7.39      4.11 o 
  -3  16   1       58.65       57.91      5.40 o 
  -2  16   1        2.00        3.16      1.67 o 
  -1  16   1      136.08      142.93      4.19 o 
   0  16   1        0.59        9.36      2.34 o 
   1  16   1       41.21       44.30      2.80 o 
   2  16   1       84.12       74.76      4.74 o 
   3  16   1       87.46       87.52      9.50 o 
  -3  17   1        0.96        5.70      2.57 o 
  -2  17   1      165.84      175.20      5.78 o 
  -1  17   1      104.75       91.69      4.47 o 
   0  17   1      168.16      169.35      9.29 o 
   1  17   1       16.60       13.72      2.38 o 
   2  17   1       41.81       39.36      4.36 o 
   3  17   1       23.92       17.74      3.44 o 
  -3  18   1        5.93        9.41      2.86 o 
  -2  18   1       63.79       73.78      4.53 o 
  -1  18   1       22.54       21.91      2.61 o 
   0  18   1        8.46       14.63      2.60 o 
   1  18   1        0.35        2.79      1.83 o 
   2  18   1        0.08        3.91      3.16 o 
   3  18   1       19.95       17.43      4.56 o 
  -3  19   1       14.51       19.57      5.52 o 
  -2  19   1        2.75        2.98      2.26 o 
  -1  19   1       52.09       54.15      4.52 o 
   0  19   1      230.91      237.11      8.19 o 
   1  19   1       76.77       79.54      5.42 o 
   2  19   1        0.72        4.25      2.51 o 
   3  19   1        3.57        2.35      4.43 o 
  -3  20   1       15.34       22.23      6.09 o 
  -2  20   1       79.07       72.79      6.80 o 
  -1  20   1        0.00       -0.60      2.60 o 
   0  20   1       69.68       64.48      4.45 o 
   1  20   1      143.94      149.20      8.94 o 
   2  20   1        0.25        1.91      2.72 o 
   3  20   1       28.64       28.09      6.76 o 
  -2  21   1      122.75      125.90      7.16 o 
  -1  21   1       16.99       19.08      4.46 o 
   0  21   1        8.66       10.29      3.27 o 
   1  21   1      298.05      297.95     12.33 o 
   2  21   1       17.16       16.35      6.22 o 
  -2  22   1      168.41      208.33     16.14 o 
  -1  22   1       96.93       91.43      8.70 o 
   0  22   1        0.92        4.28      3.08 o 
   1  22   1      152.28      194.30     32.59 o 
   2  22   1      128.58      133.57     29.93 o 
  -1  23   1        9.07       14.74      4.16 o 
   0  23   1        4.12        6.31      3.26 o 
   1  23   1       72.54       73.64      9.08 o 
  -1  24   1        7.35        8.26      4.21 o 
   0  24   1       49.12       51.03      5.64 o 
   1  24   1      154.54      189.64     13.33 o 
  -5   0   2       77.53       90.70     11.98 o 
  -4   0   2       12.34        8.35      3.55 o 
  -3   0   2      184.10      170.89      8.35 o 
  -2   0   2       48.54       51.93      4.65 o 
  -1   0   2        9.86        4.75      2.00 o 
   0   0   2     4315.15     4081.49     31.35 o 
   1   0   2     5105.36     4935.07    100.39 o 
   2   0   2      107.93      130.47      4.59 o 
   3   0   2      104.99      141.96      7.04 o 
   4   0   2       14.42       22.90      8.24 o 
   5   0   2       63.13       47.76     13.44 o 
  -5   1   2        2.38        2.75      3.61 o 
  -4   1   2      151.59      170.74      9.56 o 
  -3   1   2       31.74       35.24      3.48 o 
  -2   1   2      182.91      194.60      5.05 o 
  -1   1   2    18480.37    17687.09    111.66 o 
   0   1   2      301.05      311.35      2.33 o 
   1   1   2     3277.79     3254.99     47.27 o 
   2   1   2      616.05      671.06      8.33 o 
   3   1   2        4.96        7.25      2.24 o 
   4   1   2        5.16        7.46      4.07 o 
   5   1   2       36.26       47.33     11.32 o 
  -5   2   2        0.42        2.21      3.63 o 
  -4   2   2       15.88       14.57      3.13 o 
  -3   2   2       93.11      100.06      4.87 o 
  -2   2   2       95.33      100.58      3.32 o 
  -1   2   2     1445.03     1382.38     10.54 o 
   0   2   2      223.52      229.34      2.00 o 
   1   2   2     3519.60     3401.33     30.70 o 
   2   2   2        7.43        7.48      1.33 o 
   3   2   2       86.77      101.19      4.55 o 
   4   2   2        6.29        6.66      4.61 o 
   5   2   2        6.20        0.78      6.82 o 
  -5   3   2        4.77        7.51      4.10 o 
  -4   3   2       89.16       82.33      5.19 o 
  -3   3   2      190.04      191.90      5.21 o 
  -2   3   2        4.47        6.90      1.40 o 
  -1   3   2     2282.87     2287.22     16.66 o 
   0   3   2      734.71      697.73      5.14 o 
   1   3   2      315.99      315.97      3.67 o 
   2   3   2      156.48      149.93      4.39 o 
   3   3   2        1.89       -0.47      2.29 o 
   4   3   2        0.13        1.22      3.03 o 
   5   3   2        2.35        8.60      9.25 o 
  -5   4   2        4.45        7.29      5.32 o 
  -4   4   2        2.79        2.56      2.08 o 
  -3   4   2       39.70       40.85      3.03 o 
  -2   4   2      439.56      441.71      6.69 o 
  -1   4   2      363.00      331.28      3.71 o 
   0   4   2      156.56      144.22      2.72 o 
   1   4   2      103.63       97.40      1.82 o 
   2   4   2      170.75      167.14      5.29 o 
   3   4   2       78.77       98.19      8.05 o 
   4   4   2        9.70       10.80      3.24 o 
   5   4   2        0.87        2.66      7.62 o 
  -5   5   2       25.53       22.90      6.15 o 
  -4   5   2       14.08       11.84      4.95 o 
  -3   5   2        4.17        4.71      1.50 o 
  -2   5   2      414.58      421.24      6.47 o 
  -1   5   2     1112.47     1071.50      8.32 o 
   0   5   2     1470.37     1312.74      9.25 o 
   1   5   2      302.47      307.48      3.29 o 
   2   5   2      117.20      132.03      3.80 o 
   3   5   2      214.02      221.62      9.26 o 
   4   5   2       14.32       11.93      3.73 o 
  -5   6   2       43.53       30.20     12.24 o 
  -4   6   2        9.32        9.79      3.39 o 
  -3   6   2        2.86        2.81      1.37 o 
  -2   6   2        0.23       -0.90      0.75 o 
  -1   6   2      101.96      122.78      1.77 o 
   0   6   2     1543.64     1547.44      9.85 o 
   1   6   2     1714.57     1699.45     11.59 o 
   2   6   2       75.71       79.67      2.37 o 
   3   6   2       92.33       92.64      8.61 o 
   4   6   2       54.99       62.93      9.20 o 
  -4   7   2       71.11       70.39      9.51 o 
  -3   7   2      220.35      228.99      7.58 o 
  -2   7   2       43.63       47.03      2.26 o 
  -1   7   2      503.79      496.18      4.64 o 
   0   7   2      482.17      539.90      4.68 o 
   1   7   2      869.56      939.76      7.05 o 
   2   7   2       11.65        5.42      1.60 o 
   3   7   2      126.43      126.87      5.23 o 
   4   7   2       14.65       14.43      6.02 o 
  -4   8   2       53.26       44.88      8.11 o 
  -3   8   2       52.89       58.19      5.28 o 
  -2   8   2      117.24      121.39      3.52 o 
  -1   8   2        1.56        0.99      0.72 o 
   0   8   2      297.81      303.30      3.68 o 
   1   8   2      162.36      230.33      2.96 o 
   2   8   2       55.25       60.95      2.54 o 
   3   8   2        0.04        2.70      2.31 o 
   4   8   2     1494.52     1553.47     73.44 o 
  -4   9   2        8.43        9.98      5.47 o 
  -3   9   2       26.74       29.90      3.79 o 
  -2   9   2       59.45       54.86      3.37 o 
  -1   9   2      331.87      331.41      4.35 o 
   0   9   2      265.22      256.73      3.55 o 
   1   9   2       13.56       15.01      1.05 o 
   2   9   2       52.27       52.87      2.27 o 
   3   9   2        5.36        3.58      2.28 o 
   4   9   2        6.58        7.33      3.38 o 
  -4  10   2       15.25       13.53      6.88 o 
  -3  10   2       25.26       22.72      3.43 o 
  -2  10   2        2.58        2.13      1.18 o 
  -1  10   2       87.93       87.62      2.51 o 
   0  10   2        0.57       -0.94      0.63 o 
   1  10   2      307.55      324.21      3.93 o 
   2  10   2       14.53        9.25      1.77 o 
   3  10   2        9.79        0.68      3.95 o 
   4  10   2        0.21       -1.33      3.54 o 
  -4  11   2        0.02        0.09      3.17 o 
  -3  11   2       78.07       81.96      6.53 o 
  -2  11   2        0.00        0.26      1.36 o 
  -1  11   2      222.73      216.25      3.71 o 
   0  11   2        1.89        0.01      0.74 o 
   1  11   2        3.17        5.09      0.99 o 
   2  11   2       27.16       24.60      2.76 o 
   3  11   2      185.90      189.57      8.92 o 
   4  11   2       13.06        4.97      4.43 o 
  -4  12   2        5.77        6.53      4.23 o 
  -3  12   2       11.18       11.00      2.83 o 
  -2  12   2       23.38       25.74      2.22 o 
  -1  12   2       80.93       81.41      2.78 o 
   0  12   2        4.06        3.36      0.85 o 
   1  12   2       89.15       86.72      2.64 o 
   2  12   2      182.10      180.32      5.34 o 
   3  12   2      129.98      130.31      8.08 o 
   4  12   2       10.92       10.84      3.88 o 
  -4  13   2      101.32      124.76     15.64 o 
  -3  13   2       45.05       43.22      3.51 o 
  -2  13   2       51.45       52.98      2.97 o 
  -1  13   2       31.97       29.51      2.15 o 
   0  13   2       39.52       32.33      1.72 o 
   1  13   2       83.16       78.83      3.06 o 
   2  13   2      296.87      262.57      7.55 o 
   3  13   2       45.52       54.24      4.47 o 
   4  13   2        9.04        8.33      4.44 o 
  -4  14   2        3.42        3.92      3.79 o 
  -3  14   2       69.06       67.89      5.45 o 
  -2  14   2      215.40      211.13      5.30 o 
  -1  14   2       39.43       37.85      2.50 o 
   0  14   2       74.58       74.35      2.75 o 
   1  14   2       97.03       87.76      3.34 o 
   2  14   2       58.96       54.80      3.83 o 
   3  14   2      122.95      125.87     13.69 o 
   4  14   2       20.97       28.75     12.96 o 
  -4  15   2       40.88       24.73      6.54 o 
  -3  15   2        0.54        3.26      2.32 o 
  -2  15   2       59.14       54.75      3.58 o 
  -1  15   2     3925.11     3788.59     29.10 o 
   0  15   2       68.12       61.59      3.24 o 
   1  15   2       40.44       39.73      2.95 o 
   2  15   2       17.22       10.75      2.40 o 
   3  15   2        1.52        2.30      2.60 o 
   4  15   2        0.29       -2.35      5.08 o 
  -3  16   2       16.97       18.44      4.25 o 
  -2  16   2        3.31        3.59      1.78 o 
  -1  16   2      579.39      540.10      7.98 o 
   0  16   2      680.31      651.50      9.19 o 
   1  16   2       51.80       57.49      3.58 o 
   2  16   2      199.12      164.70      9.65 o 
   3  16   2       81.02       62.85      5.47 o 
  -3  17   2       22.73       24.32      3.63 o 
  -2  17   2       10.81        8.10      2.62 o 
  -1  17   2       97.71       96.08      4.64 o 
   0  17   2      661.81      641.33      9.33 o 
   1  17   2       70.75       70.59      4.35 o 
   2  17   2        0.32        0.08      1.84 o 
   3  17   2       36.58       30.71      3.94 o 
  -3  18   2        0.41        3.80      2.82 o 
  -2  18   2        0.99        4.83      2.07 o 
  -1  18   2       16.71       16.23      2.63 o 
   0  18   2       30.43       33.87      2.96 o 
   1  18   2       17.67       26.03      3.63 o 
   2  18   2        2.32       -0.05      1.94 o 
   3  18   2        0.06        0.78      2.33 o 
  -3  19   2        2.38        4.17      4.52 o 
  -2  19   2       20.97       16.37      3.26 o 
  -1  19   2        9.31       12.79      3.56 o 
   0  19   2        0.23        3.84      1.58 o 
   1  19   2       17.50        9.78      3.07 o 
   2  19   2       87.60       99.64      6.65 o 
   3  19   2       34.27       36.10      6.70 o 
  -3  20   2       25.40       28.22      6.91 o 
  -2  20   2      144.85      150.61      8.13 o 
  -1  20   2       19.38       13.83      3.69 o 
   0  20   2        4.97        4.82      2.23 o 
   1  20   2      357.50      390.99     15.88 o 
   2  20   2        2.85        5.06      3.90 o 
  -2  21   2      141.34      156.71     10.01 o 
  -1  21   2      134.50      148.61     16.96 o 
   0  21   2        7.29        9.08      3.10 o 
   1  21   2       15.79       28.12      5.98 o 
   2  21   2        0.00        2.28      2.87 o 
  -2  22   2        0.07       12.61      9.45 o 
  -1  22   2        9.32        8.48      3.85 o 
   0  22   2       24.11       21.86      4.28 o 
   1  22   2        0.61        4.09      4.17 o 
   2  22   2        6.49       -4.41      6.39 o 
  -1  23   2       60.17       59.82      6.91 o 
   0  23   2      171.66      198.76      9.33 o 
   1  23   2       10.84       12.25      4.79 o 
  -1  24   2        4.19        9.45      4.23 o 
   0  24   2       18.91       21.61      4.18 o 
   1  24   2       97.08      123.34     12.13 o 
  -5   1   3       21.03       17.90      4.19 o 
  -4   1   3       50.30       49.41      4.16 o 
  -3   1   3       59.96       67.90      4.28 o 
  -2   1   3     1945.37     1981.76     18.09 o 
  -1   1   3    14228.22    13777.41     91.06 o 
   0   1   3       35.88       35.86      0.95 o 
   1   1   3      961.16      912.01     11.77 o 
   2   1   3     1998.86     2114.90     20.28 o 
   3   1   3        2.68        7.28      1.97 o 
   4   1   3       14.90        9.07      6.37 o 
   5   1   3       26.18       24.66     10.70 o 
  -5   2   3       53.55       45.51      6.34 o 
  -4   2   3       21.33       25.33      3.14 o 
  -3   2   3      191.60      190.74      5.63 o 
  -2   2   3      634.80      678.45      8.99 o 
  -1   2   3     1605.08     1460.74     12.86 o 
   0   2   3     2545.09     2415.66     13.42 o 
   1   2   3      104.63      110.12      2.17 o 
   2   2   3     1101.54     1154.69     11.89 o 
   3   2   3       86.20      105.01      7.50 o 
   4   2   3        7.44        2.99      3.98 o 
   5   2   3       27.53        8.58      8.75 o 
  -5   3   3       12.07       10.55      4.39 o 
  -4   3   3        0.00        3.24      1.96 o 
  -3   3   3       19.44       17.66      2.50 o 
  -2   3   3       48.15       55.26      3.57 o 
  -1   3   3       78.99       97.07      1.73 o 
   0   3   3     2102.79     2064.11     11.39 o 
   1   3   3     1084.94      961.67      8.51 o 
   2   3   3      118.80      114.65      3.56 o 
   3   3   3      214.77      239.61      8.16 o 
   4   3   3       23.11       22.84      6.77 o 
   5   3   3        0.83        8.12      9.20 o 
  -5   4   3       15.03       10.39      4.58 o 
  -4   4   3       13.89       17.73      2.81 o 
  -3   4   3       19.47       17.93      2.17 o 
  -2   4   3      202.09      188.81      4.57 o 
  -1   4   3      354.97      385.71      4.17 o 
   0   4   3     3005.92     2762.03     16.12 o 
   1   4   3     2000.48     2032.54     15.03 o 
   2   4   3      974.91      926.37     11.23 o 
   3   4   3       92.47      112.12      6.92 o 
   4   4   3       33.81       43.13      6.07 o 
  -5   5   3       12.16       18.53      5.43 o 
  -4   5   3       11.32        7.31      2.75 o 
  -3   5   3      410.35      414.67      8.22 o 
  -2   5   3       73.45       77.13      3.16 o 
  -1   5   3        1.80        5.23      0.77 o 
   0   5   3      351.40      352.31      3.58 o 
   1   5   3      139.05      127.27      2.44 o 
   2   5   3       11.16       10.83      1.23 o 
   3   5   3      391.79      400.50     10.87 o 
   4   5   3        3.07        4.97      4.51 o 
  -5   6   3        1.09        2.86      4.46 o 
  -4   6   3       10.85       10.85      3.55 o 
  -3   6   3      466.30      504.47     10.22 o 
  -2   6   3      319.63      320.33      4.75 o 
  -1   6   3      572.28      576.42      4.88 o 
   0   6   3      866.16      863.90      6.98 o 
   1   6   3     2669.85     2846.50     21.32 o 
   2   6   3       14.85       13.25      1.44 o 
   3   6   3       26.92       29.97      2.85 o 
   4   6   3      902.02      877.72     41.64 o 
  -4   7   3       29.67       31.99      4.91 o 
  -3   7   3      540.55      566.94     12.35 o 
  -2   7   3      330.85      359.93      5.67 o 
  -1   7   3       39.96       35.14      1.37 o 
   0   7   3      868.26      992.37      7.57 o 
   1   7   3      772.97      839.42      7.35 o 
   2   7   3        0.68        1.19      1.35 o 
   3   7   3      340.35      347.64     11.02 o 
   4   7   3        0.80        5.65      4.63 o 
  -4   8   3        0.23        3.96      3.91 o 
  -3   8   3        2.57        3.61      1.53 o 
  -2   8   3        7.09        6.51      1.21 o 
  -1   8   3       46.92       45.99      1.63 o 
   0   8   3     1070.47     1072.37      8.24 o 
   1   8   3      295.92      277.91      3.51 o 
   2   8   3      127.59      127.67      4.89 o 
   3   8   3        2.45        0.32      2.24 o 
   4   8   3       14.98       18.29      4.00 o 
  -4   9   3       78.67       78.83     10.54 o 
  -3   9   3      313.78      311.63      8.55 o 
  -2   9   3       13.33       15.41      2.08 o 
  -1   9   3      615.85      591.75      6.29 o 
   0   9   3     2770.84     2856.24     17.08 o 
   1   9   3       17.05       27.43      1.34 o 
   2   9   3      122.91      124.53      3.95 o 
   3   9   3      677.84      703.18     14.11 o 
   4   9   3      254.81      264.37     10.41 o 
  -4  10   3        0.32        4.46      3.58 o 
  -3  10   3       33.49       33.46      3.56 o 
  -2  10   3        5.00        2.26      1.22 o 
  -1  10   3       39.71       39.83      1.94 o 
   0  10   3        8.30        7.51      1.00 o 
   1  10   3      508.96      523.67      5.38 o 
   2  10   3       49.09       43.67      4.52 o 
   3  10   3       19.53       16.18      3.71 o 
   4  10   3       58.14       45.02      6.48 o 
  -4  11   3        0.01       -0.21      3.81 o 
  -3  11   3        1.00        1.42      2.29 o 
  -2  11   3       12.66       13.59      2.04 o 
  -1  11   3      359.85      350.72      4.84 o 
   0  11   3      326.75      312.25      4.01 o 
   1  11   3        8.85       10.15      1.11 o 
   2  11   3      155.03      159.15      4.95 o 
   3  11   3        0.99        0.08      1.77 o 
   4  11   3        0.93        7.19      4.24 o 
  -4  12   3        4.59        8.89      3.91 o 
  -3  12   3        8.70        9.27      2.97 o 
  -2  12   3        2.85        1.12      1.26 o 
  -1  12   3      114.90      117.21      3.01 o 
   0  12   3      117.10      121.41      2.62 o 
   1  12   3       17.68       15.31      1.38 o 
   2  12   3       41.59       48.95      4.62 o 
   3  12   3        6.93        5.49      2.56 o 
   4  12   3       18.68       20.36      4.45 o 
  -4  13   3       36.23       28.21      5.17 o 
  -3  13   3        4.22        1.56      1.93 o 
  -2  13   3       67.10       68.48      3.40 o 
  -1  13   3      231.40      233.23      4.61 o 
   0  13   3      198.62      172.25      3.18 o 
   1  13   3       24.85       19.54      2.17 o 
   2  13   3       85.53       77.50      4.63 o 
   3  13   3       19.15       13.06      2.87 o 
   4  13   3        0.06        7.35      8.32 o 
  -4  14   3       20.15       29.58      8.06 o 
  -3  14   3       82.02       82.59      5.68 o 
  -2  14   3      862.40      895.31     11.15 o 
  -1  14   3       11.70       11.04      1.75 o 
   0  14   3      154.05      141.42      3.04 o 
   1  14   3        2.80        1.78      1.63 o 
   2  14   3      208.14      165.19      7.06 o 
   3  14   3        1.05        0.59      2.41 o 
   4  14   3        1.09       12.65      9.15 o 
  -4  15   3       57.40       70.94      9.20 o 
  -3  15   3        0.06        0.69      2.05 o 
  -2  15   3       42.22       36.93      3.03 o 
  -1  15   3     1100.21     1062.98     12.48 o 
   0  15   3       13.80       19.30      2.10 o 
   1  15   3       75.27       70.68      4.11 o 
   2  15   3        1.16       -0.75      1.75 o 
   3  15   3        1.09       -0.22      2.79 o 
  -3  16   3        1.53        3.01      2.52 o 
  -2  16   3        2.65        0.21      1.64 o 
  -1  16   3       30.85       38.62      2.99 o 
   0  16   3      118.26      121.53      4.20 o 
   1  16   3       47.43       49.45      3.35 o 
   2  16   3        3.34        2.86      2.20 o 
   3  16   3      115.25       93.65      6.47 o 
  -3  17   3       32.45       37.98      6.56 o 
  -2  17   3      205.66      202.95      6.24 o 
  -1  17   3       69.30       60.01      3.55 o 
   0  17   3       19.79       27.67      3.26 o 
   1  17   3        0.05        2.88      2.03 o 
   2  17   3      239.26      215.70      6.66 o 
   3  17   3       23.32       24.11      3.58 o 
  -3  18   3       27.91       29.63      4.69 o 
  -2  18   3       20.39       18.81      2.78 o 
  -1  18   3       39.85       42.06      3.36 o 
   0  18   3      158.10      167.28      5.27 o 
   1  18   3      161.01      165.00      6.46 o 
   2  18   3       14.11        8.44      2.87 o 
   3  18   3        3.52        3.09      3.02 o 
  -3  19   3       29.93       27.49      6.57 o 
  -2  19   3        1.48        3.69      2.16 o 
  -1  19   3      206.92      221.06      7.70 o 
   0  19   3       13.87       13.24      2.18 o 
   1  19   3      149.98      163.18     20.23 o 
   2  19   3        2.21        1.40      3.46 o 
   3  19   3        0.00        1.58      4.25 o 
  -3  20   3        3.65        5.03      5.97 o 
  -2  20   3        8.11       11.42      3.05 o 
  -1  20   3       19.98       14.38      4.05 o 
   0  20   3        4.40        8.36      2.44 o 
   1  20   3       28.92       32.82      6.87 o 
   2  20   3       10.65        4.97      3.01 o 
  -2  21   3        2.46       -2.13      3.00 o 
  -1  21   3       10.81        9.05      3.67 o 
   0  21   3       49.86       52.15      5.45 o 
   1  21   3        2.08        4.79      4.10 o 
   2  21   3       19.14       11.50      4.28 o 
  -2  22   3        2.76        2.13      4.66 o 
  -1  22   3       29.04       28.39      5.39 o 
   0  22   3       22.24       20.05      4.69 o 
   1  22   3       14.45       28.97      6.46 o 
   2  22   3      157.57      176.93     16.17 o 
  -1  23   3        9.38       21.02      6.26 o 
   0  23   3        1.77        3.38      3.01 o 
   1  23   3        1.55        8.14      4.99 o 
  -1  24   3        0.13        3.57      3.93 o 
   0  24   3        0.08        5.44      3.64 o 
   1  24   3       14.14       39.63     12.18 o 
  -5   0   4      148.13      146.34     10.37 o 
  -4   0   4       32.62       39.99      5.89 o 
  -3   0   4       58.36       56.11      5.00 o 
  -2   0   4     9272.98     9674.55     96.44 o 
  -1   0   4     3073.09     3081.77     38.31 o 
   0   0   4     8362.25     8071.53     74.51 o 
   1   0   4        2.39        0.38      0.85 o 
   2   0   4       77.57      100.14      4.83 o 
   3   0   4        7.55        6.08      5.58 o 
   4   0   4       42.32       26.56      9.58 o 
  -5   1   4       28.11       21.69      4.25 o 
  -4   1   4        2.16        1.45      2.17 o 
  -3   1   4        3.18        2.96      1.46 o 
  -2   1   4      294.84      308.31      5.69 o 
  -1   1   4      906.28      944.52     10.06 o 
   0   1   4       80.16       68.29      1.41 o 
   1   1   4       59.15       70.42      1.55 o 
   2   1   4      210.58      194.53      4.10 o 
   3   1   4        7.32        6.71      2.15 o 
   4   1   4       11.32       14.46      5.15 o 
  -5   2   4       35.95       33.05      5.16 o 
  -4   2   4        7.54        4.85      2.20 o 
  -3   2   4        7.64        8.80      1.85 o 
  -2   2   4       87.72       95.33      3.58 o 
  -1   2   4     3364.65     3337.21     22.53 o 
   0   2   4      169.51      162.46      2.00 o 
   1   2   4       11.12        7.78      0.71 o 
   2   2   4      224.33      221.31      4.30 o 
   3   2   4       47.37       56.07      4.29 o 
   4   2   4       21.01       23.22      6.41 o 
  -5   3   4       17.50        6.95      4.08 o 
  -4   3   4        6.38        6.34      2.34 o 
  -3   3   4        0.78        2.20      1.47 o 
  -2   3   4        3.73        0.87      1.02 o 
  -1   3   4      417.26      378.71      4.80 o 
   0   3   4      363.90      373.47      3.29 o 
   1   3   4      532.72      557.25      4.63 o 
   2   3   4      181.10      192.48      5.26 o 
   3   3   4      111.70      119.34      6.97 o 
   4   3   4        6.59        4.45      7.58 o 
  -5   4   4        0.74       -0.67      3.55 o 
  -4   4   4        0.85       -1.96      1.56 o 
  -3   4   4       62.62       68.92      4.66 o 
  -2   4   4      102.21      104.08      4.38 o 
  -1   4   4      354.02      336.08      4.51 o 
   0   4   4      252.50      229.19      2.52 o 
   1   4   4      234.36      223.36      3.57 o 
   2   4   4       56.19       58.69      2.02 o 
   3   4   4       14.56       13.82      3.04 o 
   4   4   4        2.91        3.15      3.90 o 
  -5   5   4        4.02       -1.40      3.55 o 
  -4   5   4       15.26       15.24      3.06 o 
  -3   5   4      138.45      145.85      7.19 o 
  -2   5   4       30.69       33.72      2.46 o 
  -1   5   4       38.74       44.23      1.93 o 
   0   5   4     3435.09     3511.34     20.93 o 
   1   5   4       41.37       46.01      1.57 o 
   2   5   4       14.61       16.52      1.49 o 
   3   5   4      236.91      250.83      6.25 o 
   4   5   4      181.90      229.17     25.90 o 
  -5   6   4       22.41        9.21      4.47 o 
  -4   6   4        7.54        5.16      4.30 o 
  -3   6   4      137.85      131.67      5.50 o 
  -2   6   4      173.78      170.62      4.03 o 
  -1   6   4       55.53       58.30      1.66 o 
   0   6   4        1.61        3.88      0.64 o 
   1   6   4        1.19        0.53      0.74 o 
   2   6   4      479.78      480.70      8.32 o 
   3   6   4        8.24       10.64      2.35 o 
   4   6   4       62.94       73.49     15.48 o 
  -4   7   4       33.38       27.62      4.79 o 
  -3   7   4       53.10       52.72      4.04 o 
  -2   7   4       31.49       28.42      2.04 o 
  -1   7   4      495.20      523.83      5.12 o 
   0   7   4        1.84        5.91      0.85 o 
   1   7   4      269.58      254.52      3.75 o 
   2   7   4       70.14       77.58      3.18 o 
   3   7   4     1114.30     1175.35     16.78 o 
   4   7   4      102.41      106.02      8.19 o 
  -4   8   4      188.40      181.01     10.91 o 
  -3   8   4       19.12       19.05      2.94 o 
  -2   8   4      147.13      147.70      5.28 o 
  -1   8   4      423.40      453.32      5.05 o 
   0   8   4      287.47      311.21      4.04 o 
   1   8   4        8.90       13.37      1.25 o 
   2   8   4      436.59      452.51      8.10 o 
   3   8   4       50.67       50.72      4.96 o 
   4   8   4      569.09      620.45     15.71 o 
  -4   9   4       11.54        7.57      2.97 o 
  -3   9   4       49.08       49.48      3.90 o 
  -2   9   4       57.45       62.92      2.67 o 
  -1   9   4      270.53      286.99      3.99 o 
   0   9   4      176.29      213.83      3.03 o 
   1   9   4       17.67       22.15      1.18 o 
   2   9   4        9.65       11.10      1.90 o 
   3   9   4      291.89      317.08     13.80 o 
   4   9   4       61.80       55.55     11.04 o 
  -4  10   4        0.35        0.89      3.03 o 
  -3  10   4       61.89       69.84      5.01 o 
  -2  10   4        9.44        8.78      1.57 o 
  -1  10   4       98.02       97.14      2.46 o 
   0  10   4       16.38       13.81      1.12 o 
   1  10   4      341.43      350.61      4.56 o 
   2  10   4       16.71       23.43      2.73 o 
   3  10   4      128.23      123.96      7.42 o 
   4  10   4       11.43        9.00      4.61 o 
  -4  11   4        2.38        4.78      3.24 o 
  -3  11   4      105.24      106.09      6.10 o 
  -2  11   4        0.64        1.15      1.33 o 
  -1  11   4        1.09        1.74      1.01 o 
   0  11   4      139.41      137.41      2.75 o 
   1  11   4        7.53       13.36      1.25 o 
   2  11   4        4.09        5.16      1.73 o 
   3  11   4       18.92       18.02      2.95 o 
   4  11   4       15.90       26.67      6.74 o 
  -4  12   4        0.27       -0.07      3.38 o 
  -3  12   4       31.89       32.11      3.80 o 
  -2  12   4      332.24      332.11      6.38 o 
  -1  12   4      199.71      200.66      4.44 o 
   0  12   4       63.23       72.74      2.42 o 
   1  12   4        2.06        0.20      1.28 o 
   2  12   4       42.62       30.13      2.98 o 
   3  12   4       31.14       33.51      3.77 o 
   4  12   4       15.43       20.35      4.52 o 
  -4  13   4        0.24        5.15      4.99 o 
  -3  13   4       12.76       12.40      2.36 o 
  -2  13   4     1100.14     1129.26     13.35 o 
  -1  13   4      715.65      712.98      9.00 o 
   0  13   4      143.20      133.35      2.90 o 
   1  13   4        6.51        0.60      1.55 o 
   2  13   4      405.21      370.58      7.32 o 
   3  13   4       89.80       87.06      5.71 o 
   4  13   4        8.94        9.36      8.36 o 
  -4  14   4        6.42       14.81      7.22 o 
  -3  14   4       28.49       19.40      2.91 o 
  -2  14   4       10.11        6.68      1.98 o 
  -1  14   4       41.87       39.49      2.69 o 
   0  14   4        3.66        5.01      1.19 o 
   1  14   4       14.69       13.70      1.96 o 
   2  14   4       16.83       15.49      2.93 o 
   3  14   4        0.95        3.10      2.54 o 
   4  14   4       39.10       46.59     12.73 o 
  -4  15   4        0.56        0.32      4.16 o 
  -3  15   4       31.11       32.67      3.59 o 
  -2  15   4      301.83      304.65      6.40 o 
  -1  15   4     1021.87      988.41     11.49 o 
   0  15   4      323.60      308.12      5.96 o 
   1  15   4      244.77      185.53      6.03 o 
   2  15   4      157.55      129.48      5.42 o 
   3  15   4        9.47        4.74      3.22 o 
  -3  16   4        2.43        2.16      2.32 o 
  -2  16   4     1333.99     1363.54     20.03 o 
  -1  16   4       27.55       31.97      2.62 o 
   0  16   4        0.00        2.54      1.52 o 
   1  16   4      409.96      367.34      8.54 o 
   2  16   4       22.42       16.00      2.99 o 
   3  16   4        0.00        3.73      2.36 o 
  -3  17   4        0.06        2.63      2.25 o 
  -2  17   4        7.63        4.60      2.29 o 
  -1  17   4      198.30      194.34      5.28 o 
   0  17   4      120.25      119.36      4.87 o 
   1  17   4       34.12       31.52      3.55 o 
   2  17   4        7.91        8.15      3.15 o 
   3  17   4       15.45       13.76      2.97 o 
  -3  18   4       12.99       15.02      3.18 o 
  -2  18   4        0.52        1.21      2.11 o 
  -1  18   4        3.01        4.19      2.31 o 
   0  18   4      145.03      149.12      5.13 o 
   1  18   4       14.73       10.30      3.31 o 
   2  18   4       20.93       21.51      4.29 o 
   3  18   4       19.30       10.61      5.81 o 
  -3  19   4       22.87       18.30     12.61 o 
  -2  19   4        2.48        1.21      2.23 o 
  -1  19   4       14.67       17.77      3.27 o 
   0  19   4       23.40       32.49      2.96 o 
   1  19   4        0.53        2.40      3.35 o 
   2  19   4       50.71       63.26      5.92 o 
   3  19   4       10.74       15.60      6.33 o 
  -3  20   4       56.54       50.04     10.70 o 
  -2  20   4       39.14       38.79      4.56 o 
  -1  20   4        2.26        3.60      3.15 o 
   0  20   4       10.01        9.61      3.16 o 
   1  20   4       86.76       68.67      8.44 o 
   2  20   4      111.63      120.16      7.85 o 
  -2  21   4       61.54       64.39      5.68 o 
  -1  21   4      197.51      220.80     10.86 o 
   0  21   4      575.40      664.95     17.67 o 
   1  21   4        0.06        3.05      3.75 o 
   2  21   4        5.11        3.94      5.30 o 
  -2  22   4       47.32       30.92      6.89 o 
  -1  22   4       30.03       29.66      6.15 o 
   0  22   4        2.70        9.21      3.24 o 
   1  22   4        2.21        3.32      5.61 o 
   2  22   4        1.78        7.27      6.07 o 
  -1  23   4        0.12        5.45      3.68 o 
   0  23   4       96.07      111.53      9.50 o 
   1  23   4       36.09       34.18      6.69 o 
  -1  24   4       18.43       14.29      4.45 o 
   0  24   4       17.62       13.98      4.60 o 
  -5   1   5        6.68        8.78      3.32 o 
  -4   1   5        9.39        4.97      2.53 o 
  -3   1   5      199.06      204.49      5.60 o 
  -2   1   5      867.21      899.46     11.70 o 
  -1   1   5      282.22      272.86      2.94 o 
   0   1   5       53.71       41.84      1.24 o 
   1   1   5      575.79      633.30      5.87 o 
   2   1   5      253.10      297.92      4.58 o 
   3   1   5       21.92       23.97      5.56 o 
   4   1   5      113.43      116.82     12.83 o 
  -5   2   5      119.64      128.95      8.86 o 
  -4   2   5       11.13       11.27      2.74 o 
  -3   2   5      246.27      241.18      6.45 o 
  -2   2   5     1869.68     1896.62     23.50 o 
  -1   2   5      242.40      228.69      3.50 o 
   0   2   5      164.32      201.23      2.34 o 
   1   2   5     1920.15     1923.64     14.09 o 
   2   2   5      117.62      139.75      5.58 o 
   3   2   5        0.13       -0.24      2.30 o 
   4   2   5       15.12       17.74      6.12 o 
  -5   3   5        4.37        2.80      3.34 o 
  -4   3   5        3.10        5.33      2.09 o 
  -3   3   5      324.39      338.14      7.65 o 
  -2   3   5       63.41       61.94      3.38 o 
  -1   3   5       16.63        7.54      0.75 o 
   0   3   5       16.92       27.76      1.10 o 
   1   3   5       46.04       44.54      1.59 o 
   2   3   5      141.59      141.39      3.55 o 
   3   3   5       47.35       55.30      5.61 o 
   4   3   5        6.59        7.88      4.82 o 
  -5   4   5        0.76        1.55      3.35 o 
  -4   4   5        3.17        2.98      1.99 o 
  -3   4   5        2.67        0.97      1.54 o 
  -2   4   5      612.47      639.91      9.59 o 
  -1   4   5        1.66        0.79      0.50 o 
   0   4   5        9.17       18.21      0.97 o 
   1   4   5      405.45      369.21     10.32 o 
   2   4   5      311.72      315.24      4.97 o 
   3   4   5       95.75      107.58      4.67 o 
   4   4   5        0.08       -3.97      3.56 o 
  -5   5   5        2.86        1.35      3.89 o 
  -4   5   5       10.53        5.27      2.62 o 
  -3   5   5        3.16        2.25      1.75 o 
  -2   5   5       14.31       12.91      1.54 o 
  -1   5   5       13.67       14.37      1.10 o 
   0   5   5     1656.92     1775.15     10.66 o 
   1   5   5      287.12      265.08      3.91 o 
   2   5   5     1035.99     1016.80     10.16 o 
   3   5   5       14.55       15.40      2.74 o 
   4   5   5       30.24       60.76     14.01 o 
  -4   6   5      342.94      341.83     11.08 o 
  -3   6   5       28.13       35.48      3.38 o 
  -2   6   5      655.85      672.61      8.60 o 
  -1   6   5     1197.36     1276.68      9.63 o 
   0   6   5        5.15       10.08      0.91 o 
   1   6   5      409.59      391.83      6.04 o 
   2   6   5      980.39      965.52     11.44 o 
   3   6   5        8.66        5.92      2.12 o 
   4   6   5       10.49        6.82      7.01 o 
  -4   7   5        4.30       -0.35      3.05 o 
  -3   7   5        0.27       -0.59      1.23 o 
  -2   7   5        6.44        7.52      1.41 o 
  -1   7   5      284.56      294.64      3.62 o 
   0   7   5      517.61      616.03      5.78 o 
   1   7   5      330.32      321.16      4.78 o 
   2   7   5       35.99       38.58      2.80 o 
   3   7   5     1652.36     1724.39     23.26 o 
   4   7   5        0.65        4.47      3.66 o 
  -4   8   5       45.95       45.33      5.16 o 
  -3   8   5      108.59       98.89      4.40 o 
  -2   8   5        1.34        1.37      1.09 o 
  -1   8   5      514.98      521.31      5.30 o 
   0   8   5      322.60      334.66      3.98 o 
   1   8   5        0.01        0.55      0.94 o 
   2   8   5       96.86       99.28      5.52 o 
   3   8   5       37.00       33.79      4.47 o 
   4   8   5       31.09       31.05      5.79 o 
  -4   9   5       43.95       49.70      4.58 o 
  -3   9   5      183.90      196.44      5.87 o 
  -2   9   5        4.89        5.66      1.30 o 
  -1   9   5        7.54        6.51      1.03 o 
   0   9   5     2207.07     2295.42     14.67 o 
   1   9   5      360.40      360.25      5.47 o 
   2   9   5       46.41       47.56      3.24 o 
   3   9   5      339.62      334.38      7.59 o 
   4   9   5       24.07       29.64      5.88 o 
  -4  10   5      109.15      105.61      7.27 o 
  -3  10   5        3.50        4.28      1.71 o 
  -2  10   5       58.80       57.47      3.25 o 
  -1  10   5      192.83      214.86      3.73 o 
   0  10   5       57.22       60.66      2.00 o 
   1  10   5      121.60      117.55      3.01 o 
   2  10   5      208.32      192.15      4.94 o 
   3  10   5        1.66       -0.49      2.59 o 
   4  10   5        2.65        2.84      4.47 o 
  -4  11   5        1.78        4.00      3.18 o 
  -3  11   5       93.62       96.01      5.96 o 
  -2  11   5       54.70       57.98      3.39 o 
  -1  11   5      241.01      247.41      4.83 o 
   0  11   5       99.00       91.72      2.34 o 
   1  11   5        0.94        3.37      1.46 o 
   2  11   5       25.20       19.14      2.30 o 
   3  11   5       49.68       55.28      6.77 o 
   4  11   5        0.04        7.05      4.17 o 
  -4  12   5        0.16       -0.02      3.06 o 
  -3  12   5      122.79      123.54      4.80 o 
  -2  12   5       34.08       37.35      2.72 o 
  -1  12   5      114.75      112.76      3.94 o 
   0  12   5       42.17       37.44      1.85 o 
   1  12   5       35.43       31.89      2.93 o 
   2  12   5      114.31      103.58      4.40 o 
   3  12   5        3.25        3.51      2.52 o 
   4  12   5       59.37       77.94     14.87 o 
  -4  13   5        9.52       13.48      4.29 o 
  -3  13   5      258.35      274.13      7.28 o 
  -2  13   5       74.47       72.01      6.46 o 
  -1  13   5        5.08        5.91      1.54 o 
   0  13   5       20.30       22.28      1.59 o 
   1  13   5      204.29      173.28      5.37 o 
   2  13   5       55.35       48.72      3.75 o 
   3  13   5        4.51        5.26      2.29 o 
   4  13   5        0.28       -2.45      6.79 o 
  -4  14   5        9.79        6.20      5.79 o 
  -3  14   5       45.48       43.88      3.86 o 
  -2  14   5     1174.07     1188.05     15.14 o 
  -1  14   5      101.03       97.41      4.00 o 
   0  14   5       36.90       45.91      2.40 o 
   1  14   5       80.15       51.56      4.44 o 
   2  14   5      118.28       92.55      5.05 o 
   3  14   5        1.70        3.72      2.32 o 
  -4  15   5       46.11       48.11      8.14 o 
  -3  15   5        0.40        2.02      2.22 o 
  -2  15   5      260.43      255.49      6.78 o 
  -1  15   5      151.24      152.58      4.44 o 
   0  15   5       17.75       14.66      2.10 o 
   1  15   5      464.21      391.98     11.20 o 
   2  15   5        8.82        7.64      2.52 o 
   3  15   5        0.35        4.04      2.34 o 
  -3  16   5      157.88      143.25      6.99 o 
  -2  16   5      125.84      115.14      5.11 o 
  -1  16   5      119.43      116.16      4.59 o 
   0  16   5        7.05        7.00      1.75 o 
   1  16   5       50.59       55.24      4.85 o 
   2  16   5        0.00       -0.47      2.32 o 
   3  16   5        6.59        8.08      3.22 o 
  -3  17   5       55.00       51.87      4.67 o 
  -2  17   5       28.96       23.07      4.79 o 
  -1  17   5       16.09       18.19      2.23 o 
   0  17   5      382.06      385.37      7.76 o 
   1  17   5      185.08      144.60      6.94 o 
   2  17   5       47.19       35.12      4.22 o 
   3  17   5        0.20       -0.69      2.60 o 
  -3  18   5       17.73       16.96      3.27 o 
  -2  18   5       16.43       13.78      2.96 o 
  -1  18   5       56.63       56.35      5.19 o 
   0  18   5       24.37       25.76      2.76 o 
   1  18   5        3.11        6.95      3.06 o 
   2  18   5      120.63      112.70      6.74 o 
   3  18   5       15.41       25.38     17.23 o 
  -3  19   5       10.02       10.29      5.34 o 
  -2  19   5       19.38       18.60      3.32 o 
  -1  19   5       19.42       21.96      3.76 o 
   0  19   5      229.34      225.77      7.43 o 
   1  19   5       54.54       64.83      8.00 o 
   2  19   5       28.08       27.15      4.13 o 
  -2  20   5        0.82       -1.63      2.76 o 
  -1  20   5        0.07       -1.08      3.05 o 
   0  20   5        1.77        3.36      2.63 o 
   1  20   5       82.15       91.84      9.68 o 
   2  20   5       32.39       30.43      4.62 o 
  -2  21   5        0.16        2.44      3.54 o 
  -1  21   5       64.64       58.21      6.84 o 
   0  21   5      232.96      287.04     11.73 o 
   1  21   5       20.09       25.33      5.77 o 
   2  21   5       15.90       15.80      6.56 o 
  -2  22   5        7.64        7.34      5.17 o 
  -1  22   5      133.57      169.40     10.46 o 
   0  22   5       26.55       29.64      7.40 o 
   1  22   5        8.38        4.10      3.88 o 
  -1  23   5       50.97       65.84      7.55 o 
   0  23   5        8.29       11.00      4.21 o 
   1  23   5       49.11       51.02      8.10 o 
   0  24   5       16.24        9.87      4.18 o 
  -5   0   6        0.21        8.73      4.78 o 
  -4   0   6      172.81      186.65     14.37 o 
  -3   0   6     1104.58     1116.29     23.83 o 
  -2   0   6     3766.35     3904.77     82.64 o 
  -1   0   6       36.64       48.47      2.45 o 
   0   0   6     8501.88     8536.81     57.64 o 
   1   0   6      620.88      704.59     10.10 o 
   2   0   6       40.58       43.11      2.80 o 
   3   0   6      201.80      176.89     16.34 o 
   4   0   6      130.27      121.35     19.11 o 
  -5   1   6       12.22       18.68      4.72 o 
  -4   1   6       80.93       84.69      6.55 o 
  -3   1   6      447.86      467.18      9.37 o 
  -2   1   6     1340.12     1360.45     16.96 o 
  -1   1   6        1.29        2.75      0.71 o 
   0   1   6      707.37      788.87      5.64 o 
   1   1   6     1451.43     1511.56     11.24 o 
   2   1   6       12.90       17.05      1.63 o 
   3   1   6      141.54      153.69      5.48 o 
   4   1   6       64.46       61.49      9.54 o 
  -5   2   6        1.11        3.20      3.62 o 
  -4   2   6        5.16        7.35      2.79 o 
  -3   2   6      551.76      574.18     10.55 o 
  -2   2   6        6.20        6.64      1.58 o 
  -1   2   6      146.07      156.16      2.75 o 
   0   2   6      188.25      164.05      2.15 o 
   1   2   6     1236.65     1236.49     11.83 o 
   2   2   6      167.84      175.78      3.36 o 
   3   2   6        0.61        0.31      1.89 o 
   4   2   6       30.98       30.02     12.41 o 
  -5   3   6        8.69        6.38      3.80 o 
  -4   3   6        1.06        2.64      2.60 o 
  -3   3   6        5.39        5.33      1.91 o 
  -2   3   6      106.88       95.42      4.22 o 
  -1   3   6      160.79      169.83      2.44 o 
   0   3   6      244.27      259.91      2.86 o 
   1   3   6        8.21       14.02      0.93 o 
   2   3   6      151.30      153.96      2.99 o 
   3   3   6       59.32       66.62      4.60 o 
   4   3   6       42.96       32.64      7.31 o 
  -5   4   6        3.63        4.86      3.55 o 
  -4   4   6        6.57        3.31      2.70 o 
  -3   4   6       27.69       26.06      3.02 o 
  -2   4   6      203.74      210.95      4.51 o 
  -1   4   6      157.12      146.30      3.01 o 
   0   4   6      130.24      133.95      2.13 o 
   1   4   6       11.12       12.94      1.43 o 
   2   4   6       60.83       59.93      2.49 o 
   3   4   6       23.09       21.97      3.26 o 
   4   4   6        6.27        6.20      5.00 o 
  -4   5   6       63.38       54.22      5.45 o 
  -3   5   6       12.68        8.89      2.50 o 
  -2   5   6       90.45       79.01      3.36 o 
  -1   5   6       53.61       58.03      1.65 o 
   0   5   6      109.14       88.99      1.77 o 
   1   5   6       83.02       94.31      2.54 o 
   2   5   6      349.77      348.06      6.11 o 
   3   5   6       45.57       42.06      3.75 o 
   4   5   6        9.05        5.24      3.91 o 
  -4   6   6       48.72       44.92      5.82 o 
  -3   6   6      114.64      107.87      3.99 o 
  -2   6   6      300.32      299.13      5.89 o 
  -1   6   6      444.40      461.36      4.77 o 
   0   6   6      183.05      196.26      2.79 o 
   1   6   6      181.28      198.27      3.70 o 
   2   6   6        7.65       10.31      1.66 o 
   3   6   6      298.08      290.03      6.15 o 
   4   6   6       21.14       23.53      5.21 o 
  -4   7   6        4.42        5.77      3.45 o 
  -3   7   6       33.33       32.63      2.81 o 
  -2   7   6      110.57      116.24      4.56 o 
  -1   7   6        0.09        0.43      0.67 o 
   0   7   6       53.56       63.96      1.94 o 
   1   7   6      500.55      499.99      6.43 o 
   2   7   6      326.15      313.18      8.21 o 
   3   7   6     1566.73     1639.30     19.48 o 
   4   7   6        0.67        5.58      5.13 o 
  -4   8   6      176.50      166.76      9.58 o 
  -3   8   6        1.45       -0.15      1.45 o 
  -2   8   6       63.03       59.18      3.34 o 
  -1   8   6      682.90      770.62      7.13 o 
   0   8   6       66.57       69.86      2.14 o 
   1   8   6       19.04       23.00      2.13 o 
   2   8   6     2371.08     2296.23     20.98 o 
   3   8   6      118.44      122.01      7.61 o 
   4   8   6       38.37       42.13      6.88 o 
  -4   9   6        0.03       -1.10      2.31 o 
  -3   9   6        0.50       -0.33      1.76 o 
  -2   9   6       41.44       38.90      2.97 o 
  -1   9   6      395.50      389.52      4.78 o 
   0   9   6        3.79        2.78      0.80 o 
   1   9   6       28.49       32.45      2.65 o 
   2   9   6       13.23       15.57      2.27 o 
   3   9   6      145.03      151.80      5.05 o 
   4   9   6       52.77       51.80      8.86 o 
  -4  10   6        6.24        0.00      3.03 o 
  -3  10   6        5.78        4.98      1.92 o 
  -2  10   6       74.47       84.07      3.83 o 
  -1  10   6      132.24      148.41      3.28 o 
   0  10   6      125.73      118.41      2.59 o 
   1  10   6      112.06      111.86      3.90 o 
   2  10   6       67.38       61.32      3.84 o 
   3  10   6      156.46      168.89      7.19 o 
   4  10   6        0.71        2.43      3.17 o 
  -4  11   6        1.08        4.75      3.21 o 
  -3  11   6       16.40       13.62      2.26 o 
  -2  11   6       14.82       13.32      2.14 o 
  -1  11   6      274.97      283.92      5.61 o 
   0  11   6       45.97       41.44      1.81 o 
   1  11   6      103.31      109.56      4.08 o 
   2  11   6       55.50       60.03      3.90 o 
   3  11   6       39.01       38.52      3.83 o 
  -4  12   6       55.60       54.81      5.90 o 
  -3  12   6        9.25        8.91      2.04 o 
  -2  12   6      109.52      111.70      4.45 o 
  -1  12   6       68.56       70.67      4.13 o 
   0  12   6       55.17       60.37      2.30 o 
   1  12   6       62.69       55.48      3.34 o 
   2  12   6       16.80       17.84      2.85 o 
   3  12   6        0.69       -1.77      2.01 o 
   4  12   6        0.98        0.87      6.54 o 
  -4  13   6        1.28        3.32      3.09 o 
  -3  13   6      193.99      186.11      6.35 o 
  -2  13   6      262.20      250.90      6.28 o 
  -1  13   6        0.79        0.40      1.27 o 
   0  13   6        0.13        1.80      1.03 o 
   1  13   6      229.42      193.17      8.36 o 
   2  13   6        3.26        1.96      2.48 o 
   3  13   6       19.12       18.20      3.40 o 
  -4  14   6        2.07        4.47      4.61 o 
  -3  14   6        1.19        2.34      2.35 o 
  -2  14   6        2.52        3.26      1.69 o 
  -1  14   6       56.09       53.07      3.06 o 
   0  14   6       10.85       11.86      1.78 o 
   1  14   6        8.03        4.47      1.68 o 
   2  14   6        5.54        1.48      3.94 o 
   3  14   6        1.49        0.36      2.54 o 
  -3  15   6      431.84      435.00     10.75 o 
  -2  15   6      521.90      532.73      9.82 o 
  -1  15   6       57.74       57.61      3.24 o 
   0  15   6      124.11      119.90      4.66 o 
   1  15   6        0.02        2.92      1.94 o 
   2  15   6       24.53       23.03      3.34 o 
   3  15   6        3.75        4.68      3.64 o 
  -3  16   6      413.44      414.88     10.81 o 
  -2  16   6      719.14      732.76     12.11 o 
  -1  16   6       68.92       66.57      3.58 o 
   0  16   6        0.06        3.31      1.54 o 
   1  16   6       47.56       36.66      3.43 o 
   2  16   6        4.05        4.40      2.37 o 
   3  16   6       57.12       49.60      7.92 o 
  -3  17   6      186.70      195.92     12.77 o 
  -2  17   6       12.26       10.68      2.39 o 
  -1  17   6       58.96       59.06      3.68 o 
   0  17   6       56.92       49.48      3.49 o 
   1  17   6       59.32       53.80      5.01 o 
   2  17   6       21.62       15.33      5.81 o 
   3  17   6       13.68       12.88      6.65 o 
  -3  18   6       32.92       24.46      6.37 o 
  -2  18   6        0.44        6.55      2.72 o 
  -1  18   6       10.96       13.50      2.64 o 
   0  18   6      126.67      136.43      6.89 o 
   1  18   6        6.62        3.13      3.45 o 
   2  18   6        7.46        8.08      3.18 o 
   3  18   6        2.42        3.00      5.17 o 
  -3  19   6        1.68        1.49      4.50 o 
  -2  19   6        0.17        2.36      2.50 o 
  -1  19   6       51.89       59.96      6.54 o 
   0  19   6       17.69       19.27      4.27 o 
   1  19   6       14.26       13.16      4.74 o 
   2  19   6       51.28       40.02      5.02 o 
  -2  20   6       38.03       38.98      4.58 o 
  -1  20   6      368.52      406.41     13.81 o 
   0  20   6        4.15        4.65      3.53 o 
   1  20   6       58.14       58.93      8.08 o 
   2  20   6      208.36      243.17     17.79 o 
  -2  21   6        0.05        8.10      5.66 o 
  -1  21   6        0.42        2.63      3.36 o 
   0  21   6       50.79       53.50      6.50 o 
   1  21   6       20.74       22.48      6.00 o 
   2  21   6       59.48       53.87      9.82 o 
  -2  22   6       26.55       23.88      8.79 o 
  -1  22   6        5.02       12.51      4.26 o 
   0  22   6        0.02        4.18      3.49 o 
   1  22   6        0.06        5.74      4.22 o 
  -1  23   6        0.20        5.48      4.11 o 
   0  23   6        9.51        7.90      3.94 o 
   1  23   6       22.91       27.21     11.39 o 
  -5   1   7       17.27       10.43      4.30 o 
  -4   1   7       78.54       83.62      7.69 o 
  -3   1   7      937.04      931.63     15.31 o 
  -2   1   7      174.95      158.69      3.68 o 
  -1   1   7      614.09      611.34      7.47 o 
   0   1   7        0.06        0.92      0.49 o 
   1   1   7      461.33      496.62      4.78 o 
   2   1   7       34.52       42.96      3.68 o 
   3   1   7        0.05        0.78      1.82 o 
   4   1   7      138.07      151.04     14.96 o 
  -5   2   7        8.07        6.28      3.99 o 
  -4   2   7      296.44      308.38     11.41 o 
  -3   2   7      123.27      128.51      6.47 o 
  -2   2   7        6.42        3.78      1.07 o 
  -1   2   7      401.10      393.64      4.56 o 
   0   2   7       62.15       80.10      1.80 o 
   1   2   7      102.33       91.38      1.82 o 
   2   2   7        4.69        3.65      1.32 o 
   3   2   7       10.06        6.09      2.09 o 
   4   2   7        5.60       12.07      5.59 o 
  -5   3   7       12.05       12.79      4.56 o 
  -4   3   7       17.24       10.62      3.60 o 
  -3   3   7       14.89       18.21      2.86 o 
  -2   3   7        7.21        4.86      1.17 o 
  -1   3   7      158.80      168.74      2.92 o 
   0   3   7      281.02      286.09      3.22 o 
   1   3   7      318.96      349.41      3.67 o 
   2   3   7        5.40        7.30      1.35 o 
   3   3   7        0.63        0.19      1.54 o 
   4   3   7       60.22       72.56      5.21 o 
  -4   4   7      111.09      115.78      8.68 o 
  -3   4   7       51.88       52.66      5.41 o 
  -2   4   7      226.48      208.12      4.82 o 
  -1   4   7      646.17      657.20      5.92 o 
   0   4   7       47.58       51.87      1.70 o 
   1   4   7      104.49       89.29      1.88 o 
   2   4   7      531.01      516.15      8.31 o 
   3   4   7       68.47       71.98      3.63 o 
   4   4   7        2.39       -1.90      2.34 o 
  -4   5   7        9.08        5.72      3.46 o 
  -3   5   7        0.66        1.84      1.44 o 
  -2   5   7      194.01      206.42      4.04 o 
  -1   5   7      130.13      118.51      2.31 o 
   0   5   7        3.30        4.21      0.70 o 
   1   5   7      235.07      235.64      3.71 o 
   2   5   7       42.60       41.74      2.87 o 
   3   5   7       19.55       19.94      2.52 o 
   4   5   7       43.07       49.83      5.26 o 
  -4   6   7      148.27      152.68     10.24 o 
  -3   6   7       11.13       11.19      1.96 o 
  -2   6   7       20.17       17.11      1.88 o 
  -1   6   7     3158.60     3319.90     21.02 o 
   0   6   7        6.84        6.63      0.75 o 
   1   6   7       58.11       54.03      2.12 o 
   2   6   7     1265.35     1235.79     14.71 o 
   3   6   7       22.86       24.87      2.66 o 
   4   6   7       32.44       28.05      6.77 o 
  -4   7   7        1.89        2.23      3.85 o 
  -3   7   7        1.51        2.24      1.64 o 
  -2   7   7      411.58      466.31      6.90 o 
  -1   7   7       62.30       63.61      2.12 o 
   0   7   7      139.09      138.78      2.66 o 
   1   7   7       98.66       95.12      2.71 o 
   2   7   7      228.55      218.62      5.91 o 
   3   7   7       21.35       22.08      2.53 o 
   4   7   7        0.44       -0.60      3.07 o 
  -4   8   7        1.26        5.77      2.44 o 
  -3   8   7       26.86       23.41      2.94 o 
  -2   8   7      136.23      127.09      3.84 o 
  -1   8   7       54.60       58.04      2.14 o 
   0   8   7       29.23       32.04      1.57 o 
   1   8   7       33.50       35.95      1.96 o 
   2   8   7        5.94        9.34      2.04 o 
   3   8   7        2.77        6.36      2.64 o 
   4   8   7        8.77        9.20      5.90 o 
  -4   9   7       57.52       58.41      5.49 o 
  -3   9   7       31.14       30.77      3.36 o 
  -2   9   7       16.70       19.82      2.12 o 
  -1   9   7       24.53       26.21      1.80 o 
   0   9   7      844.21      852.64      7.44 o 
   1   9   7      157.77      134.23      3.94 o 
   2   9   7      136.68      126.05      4.53 o 
   3   9   7       13.14       10.24      2.67 o 
   4   9   7      131.36      132.94     11.26 o 
  -4  10   7       17.12       13.51      3.59 o 
  -3  10   7       21.95       19.57      2.33 o 
  -2  10   7       13.30        6.77      2.13 o 
  -1  10   7      174.03      180.12      3.92 o 
   0  10   7        3.94        3.29      0.95 o 
   1  10   7        8.15        8.72      1.55 o 
   2  10   7      125.10      111.76      4.45 o 
   3  10   7        1.24       -0.56      3.20 o 
  -4  11   7       27.55       23.88      5.25 o 
  -3  11   7       26.34       32.17      3.05 o 
  -2  11   7       43.08       45.74      3.40 o 
  -1  11   7      241.32      221.71      4.83 o 
   0  11   7        5.07        3.14      1.03 o 
   1  11   7      453.82      436.11      6.65 o 
   2  11   7        0.92        3.96      2.13 o 
   3  11   7       21.37       21.23      3.84 o 
   4  11   7        0.45        1.31      3.95 o 
  -4  12   7      132.80      133.58      8.07 o 
  -3  12   7      181.65      194.24      6.32 o 
  -2  12   7      120.95      126.49      4.83 o 
  -1  12   7       27.25       33.31      2.60 o 
   0  12   7        0.16        0.82      0.93 o 
   1  12   7      201.66      174.85      4.98 o 
   2  12   7       36.49       36.89      4.77 o 
   3  12   7      141.14      138.19      7.17 o 
  -4  13   7        0.06        1.55      4.35 o 
  -3  13   7      123.55      122.90      5.82 o 
  -2  13   7      146.62      153.91      5.41 o 
  -1  13   7       16.29       18.50      2.32 o 
   0  13   7        0.01       -1.18      1.39 o 
   1  13   7      522.23      441.65      9.71 o 
   2  13   7       12.02        7.72      2.70 o 
   3  13   7       61.97       67.64      5.75 o 
  -4  14   7        5.58       -1.42      4.26 o 
  -3  14   7      989.33     1007.88     16.97 o 
  -2  14   7       99.34       97.73      6.16 o 
  -1  14   7        4.76        5.32      1.61 o 
   0  14   7     1049.81      910.92     15.42 o 
   1  14   7      133.88      108.07      5.24 o 
   2  14   7       24.30       22.28      3.22 o 
   3  14   7       74.48       93.19      6.77 o 
  -3  15   7      344.19      355.99      9.81 o 
  -2  15   7      190.86      203.89      7.49 o 
  -1  15   7       21.71       21.63      2.79 o 
   0  15   7       59.82       50.40      3.37 o 
   1  15   7       25.43       16.16      2.63 o 
   2  15   7        2.34       -0.45      3.81 o 
   3  15   7        0.67        1.32      2.92 o 
  -3  16   7        2.53        4.23      3.03 o 
  -2  16   7        4.20        7.23      2.06 o 
  -1  16   7       14.75       11.12      1.96 o 
   0  16   7        8.71        9.28      2.09 o 
   1  16   7       78.51       67.21      5.05 o 
   2  16   7        0.68       -1.78      2.42 o 
   3  16   7       14.69       16.64      6.36 o 
  -3  17   7       16.45        9.40      2.93 o 
  -2  17   7       53.52       48.19      4.27 o 
  -1  17   7       18.86       15.49      2.32 o 
   0  17   7       56.77       51.28      3.92 o 
   1  17   7      141.33      119.46      8.69 o 
   2  17   7        0.42        2.95      2.45 o 
   3  17   7        3.85       11.34      8.88 o 
  -3  18   7        3.49        5.55      4.49 o 
  -2  18   7       16.66       16.66      3.13 o 
  -1  18   7       59.12       63.75      5.31 o 
   0  18   7       75.73       66.09      6.70 o 
   1  18   7       84.49       81.92      8.80 o 
   2  18   7        0.10        2.84      2.47 o 
  -3  19   7       35.20       34.35      7.23 o 
  -2  19   7        3.56        3.99      2.52 o 
  -1  19   7       34.95       40.07      5.79 o 
   0  19   7       11.05        7.04      3.49 o 
   1  19   7      100.82       94.74     19.63 o 
   2  19   7       93.04      103.53      8.22 o 
  -2  20   7       61.26       52.64      5.12 o 
  -1  20   7        4.54       12.75      4.29 o 
   0  20   7        3.74        2.93      3.12 o 
   1  20   7      219.93      244.33     13.37 o 
   2  20   7        0.25        7.75      5.64 o 
  -2  21   7       12.28       11.01      5.44 o 
  -1  21   7        0.40        3.98      3.92 o 
   0  21   7        4.22        6.73      4.17 o 
   1  21   7      232.85      251.73     14.66 o 
  -1  22   7      138.15      179.88     15.80 o 
   0  22   7       13.65       19.79      4.78 o 
   1  22   7       32.11       31.95      6.89 o 
  -1  23   7        6.15        1.80      4.66 o 
   0  23   7       15.21       19.36      5.62 o 
  -4   0   8      137.93      122.54     12.47 o 
  -3   0   8     2893.63     2836.01     49.00 o 
  -2   0   8       17.57       14.62      3.12 o 
  -1   0   8     1539.07     1596.21     16.57 o 
   0   0   8     1047.24     1183.51     12.08 o 
   1   0   8      642.09      641.23      6.80 o 
   2   0   8        3.94        5.07      3.22 o 
   3   0   8      434.43      370.64     14.21 o 
   4   0   8       60.42       60.20     14.34 o 
  -4   1   8      261.14      283.15     11.79 o 
  -3   1   8      391.73      415.25      9.98 o 
  -2   1   8       26.00       21.51      1.63 o 
  -1   1   8      429.98      428.25      4.81 o 
   0   1   8      475.24      505.10      4.78 o 
   1   1   8      206.23      203.21      2.89 o 
   2   1   8        6.79        6.52      1.58 o 
   3   1   8       62.22       58.93      5.37 o 
   4   1   8        9.00        5.10      3.80 o 
  -4   2   8       38.13       35.98      5.04 o 
  -3   2   8       76.65       84.32      5.31 o 
  -2   2   8      104.03      101.76      3.48 o 
  -1   2   8      409.80      485.68      5.53 o 
   0   2   8      222.01      235.56      3.05 o 
   1   2   8        3.30        2.18      0.70 o 
   2   2   8      120.54      105.11      7.00 o 
   3   2   8      119.33      123.19      5.49 o 
   4   2   8        7.97        5.12      3.53 o 
  -4   3   8      145.76      148.96      9.06 o 
  -3   3   8      109.78      117.80      4.05 o 
  -2   3   8       29.10       23.24      1.87 o 
  -1   3   8      441.43      446.80      5.33 o 
   0   3   8      239.78      236.45      3.06 o 
   1   3   8       18.76       18.98      1.18 o 
   2   3   8       91.91      100.41      3.86 o 
   3   3   8       23.31       24.07      3.21 o 
   4   3   8        4.82        3.39      3.47 o 
  -4   4   8        4.31        2.39      3.25 o 
  -3   4   8        2.52        3.62      1.37 o 
  -2   4   8      268.43      263.85      4.93 o 
  -1   4   8       37.46       33.42      1.51 o 
   0   4   8        1.65        1.06      0.63 o 
   1   4   8       46.09       47.14      1.65 o 
   2   4   8       24.58       26.60      2.51 o 
   3   4   8       14.60       16.52      2.69 o 
   4   4   8        2.14        1.80      3.16 o 
  -4   5   8       28.17       29.46      5.08 o 
  -3   5   8       95.76       99.78      4.75 o 
  -2   5   8      176.14      178.99      4.13 o 
  -1   5   8      301.87      286.13      3.89 o 
   0   5   8        5.94        5.72      0.86 o 
   1   5   8      167.90      149.02      2.71 o 
   2   5   8        3.71        6.96      1.80 o 
   3   5   8        0.02        2.81      2.01 o 
   4   5   8       24.33       17.91      9.88 o 
  -4   6   8        0.27        0.64      2.86 o 
  -3   6   8       67.03       65.96      3.91 o 
  -2   6   8      270.20      270.03      6.85 o 
  -1   6   8        0.00        0.03      0.75 o 
   0   6   8       16.23       12.57      0.99 o 
   1   6   8      611.28      570.80      6.78 o 
   2   6   8       15.03       18.98      2.42 o 
   3   6   8        5.67        6.18      2.29 o 
   4   6   8       18.16       16.78      5.42 o 
  -4   7   8        0.90       -0.44      2.50 o 
  -3   7   8        8.06        8.38      2.38 o 
  -2   7   8      371.51      404.48      6.69 o 
  -1   7   8       75.69       70.38      3.22 o 
   0   7   8        6.82        6.30      0.91 o 
   1   7   8     1153.08     1103.68     11.67 o 
   2   7   8      207.57      206.83      6.32 o 
   3   7   8       61.66       66.54      5.51 o 
   4   7   8       64.49       67.58      8.51 o 
  -4   8   8       10.78        8.48      2.66 o 
  -3   8   8       85.91       85.67      5.58 o 
  -2   8   8       13.54       18.39      2.17 o 
  -1   8   8       65.02       91.59      3.09 o 
   0   8   8      233.76      240.85      3.61 o 
   1   8   8      324.40      290.32      5.28 o 
   2   8   8     2466.56     2377.43     27.37 o 
   3   8   8        3.69        4.27      2.51 o 
   4   8   8       11.47       11.23      3.80 o 
  -4   9   8       27.74       28.37      4.45 o 
  -3   9   8       52.49       43.22      4.30 o 
  -2   9   8       60.90       62.69      3.52 o 
  -1   9   8        0.20        0.56      0.98 o 
   0   9   8      210.53      206.08      3.44 o 
   1   9   8       16.51       12.90      1.80 o 
   2   9   8      398.87      390.30      7.56 o 
   3   9   8        7.25        4.90      2.57 o 
   4   9   8       18.63       16.91      5.37 o 
  -4  10   8        2.61        3.17      3.01 o 
  -3  10   8       17.96       14.12      2.22 o 
  -2  10   8      133.10      138.18      4.88 o 
  -1  10   8      149.14      149.93      4.15 o 
   0  10   8      288.23      282.89      4.36 o 
   1  10   8      258.75      240.42      4.97 o 
   2  10   8      101.73      105.33      5.50 o 
   3  10   8       80.35       73.56      9.28 o 
   4  10   8        6.47        9.57      4.72 o 
  -4  11   8        2.41        3.61      3.25 o 
  -3  11   8       49.43       44.06      3.53 o 
  -2  11   8        5.75        6.24      1.71 o 
  -1  11   8      125.43      126.71      3.70 o 
   0  11   8        0.01        0.50      1.06 o 
   1  11   8       77.83       83.65      3.44 o 
   2  11   8        8.92       11.50      2.76 o 
   3  11   8       61.77       48.13      5.19 o 
  -4  12   8       37.46       26.67      6.57 o 
  -3  12   8        1.59        0.79      2.10 o 
  -2  12   8      170.85      165.59      5.51 o 
  -1  12   8       33.19       33.76      2.49 o 
   0  12   8        0.83       -0.40      1.00 o 
   1  12   8        0.12        1.01      1.26 o 
   2  12   8        0.71        3.65      1.96 o 
   3  12   8       23.87       25.58      4.17 o 
  -4  13   8      197.42      206.10     15.03 o 
  -3  13   8       29.49       25.65      4.23 o 
  -2  13   8       22.20       19.34      2.68 o 
  -1  13   8      230.13      244.33      7.38 o 
   0  13   8       33.57       32.76      2.46 o 
   1  13   8       48.94       55.23      3.94 o 
   2  13   8       34.20       26.66      3.80 o 
   3  13   8        1.76        4.78      2.72 o 
  -3  14   8       82.40       77.80      5.57 o 
  -2  14   8      140.60      132.48      5.38 o 
  -1  14   8      234.15      232.61      5.83 o 
   0  14   8        5.06        1.58      1.27 o 
   1  14   8       26.55       26.82      2.96 o 
   2  14   8       38.48       44.74      4.33 o 
   3  14   8       19.85       20.11      3.86 o 
  -3  15   8      587.25      617.46     14.50 o 
  -2  15   8       23.22       20.75      3.33 o 
  -1  15   8      202.23      188.03      5.60 o 
   0  15   8        7.20        4.03      1.61 o 
   1  15   8        0.23       -0.98      1.99 o 
   2  15   8      244.86      240.17      8.01 o 
   3  15   8       11.87       14.23      5.50 o 
  -3  16   8      168.18      157.08      7.37 o 
  -2  16   8       37.03       43.44      4.13 o 
  -1  16   8        1.14        3.94      1.79 o 
   0  16   8      238.31      185.64      6.09 o 
   1  16   8       32.16       30.78      3.64 o 
   2  16   8       50.55       55.15      4.90 o 
   3  16   8      162.12      234.91     16.92 o 
  -3  17   8        4.50        5.91      4.37 o 
  -2  17   8        0.00        3.93      2.31 o 
  -1  17   8        0.39        0.25      2.55 o 
   0  17   8      132.24      129.61      7.25 o 
   1  17   8       49.62       54.46      7.33 o 
   2  17   8       16.25       14.61      3.06 o 
  -3  18   8       27.39       18.28      5.62 o 
  -2  18   8        7.21       10.64      2.91 o 
  -1  18   8        0.99        2.83      3.07 o 
   0  18   8        3.80        2.47      2.84 o 
   1  18   8        4.63        0.14      3.42 o 
   2  18   8        0.12        2.14      4.27 o 
  -2  19   8       12.84       13.02      3.21 o 
  -1  19   8       25.53       26.99      9.96 o 
   0  19   8        0.85        3.93      3.34 o 
   1  19   8       24.98       29.82      6.37 o 
   2  19   8       68.83       64.44     16.76 o 
  -2  20   8        1.92        3.79      3.59 o 
  -1  20   8       54.57       70.14      7.64 o 
   0  20   8        1.40        0.07      3.22 o 
   1  20   8       83.10      116.50     11.30 o 
   2  20   8       93.31       89.42     18.16 o 
  -2  21   8      127.29      168.81     16.98 o 
  -1  21   8        0.01       -3.03      7.07 o 
   0  21   8       28.77       25.28      5.27 o 
   1  21   8      131.77      139.51     17.54 o 
  -1  22   8       16.46       16.06      6.11 o 
   0  22   8        4.71       11.62      4.13 o 
   1  22   8        7.23        1.82      6.19 o 
  -4   1   9      516.11      480.55     14.66 o 
  -3   1   9       31.86       31.75      2.56 o 
  -2   1   9       37.83       36.38      2.30 o 
  -1   1   9      670.14      696.46      7.03 o 
   0   1   9      104.15      110.19      2.46 o 
   1   1   9       41.06       40.54      1.83 o 
   2   1   9       11.84        5.73      2.17 o 
   3   1   9        1.52        1.42      2.14 o 
   4   1   9        0.55        0.83      2.66 o 
  -4   2   9       47.57       32.96      8.76 o 
  -3   2   9        6.89        6.76      1.55 o 
  -2   2   9      329.33      321.52      5.70 o 
  -1   2   9      266.04      262.61      3.81 o 
   0   2   9     2391.53     2442.35     16.49 o 
   1   2   9        4.47        6.89      1.01 o 
   2   2   9       18.19       19.50      2.49 o 
   3   2   9      278.67      263.07      7.94 o 
   4   2   9       11.31       10.19      3.59 o 
  -4   3   9       62.31       67.41      6.82 o 
  -3   3   9      143.20      151.12      5.15 o 
  -2   3   9       89.47       87.47      3.67 o 
  -1   3   9       16.04       17.13      1.19 o 
   0   3   9      144.70      157.03      2.72 o 
   1   3   9      282.06      294.59      4.83 o 
   2   3   9       24.75       27.47      2.88 o 
   3   3   9       19.29       18.08      3.18 o 
   4   3   9       15.26       10.80      4.09 o 
  -4   4   9        7.62        9.80      4.25 o 
  -3   4   9       61.37       58.07      3.63 o 
  -2   4   9        1.07        1.92      0.96 o 
  -1   4   9       14.78       19.45      1.38 o 
   0   4   9      801.68      821.78      6.93 o 
   1   4   9        1.07        1.33      1.03 o 
   2   4   9       48.85       48.37      6.54 o 
   3   4   9       20.14       19.50      3.26 o 
   4   4   9        4.24        3.53      3.03 o 
  -4   5   9        0.21       -0.64      4.16 o 
  -3   5   9       62.68       62.68      5.61 o 
  -2   5   9       10.22       11.21      1.78 o 
  -1   5   9       98.50       97.97      2.52 o 
   0   5   9       81.53       87.91      2.24 o 
   1   5   9      302.01      301.71      4.53 o 
   2   5   9      320.26      323.04      9.10 o 
   3   5   9       35.97       36.54      4.05 o 
   4   5   9        1.47        5.31      3.22 o 
  -4   6   9        1.90        1.33      3.61 o 
  -3   6   9        0.00        0.39      1.50 o 
  -2   6   9        0.82        2.26      1.25 o 
  -1   6   9      172.78      163.59      3.59 o 
   0   6   9      373.23      380.93      4.26 o 
   1   6   9     1121.72     1048.59     10.81 o 
   2   6   9      354.77      355.27      7.90 o 
   3   6   9       28.35       26.61      3.24 o 
   4   6   9       82.39       94.46      7.20 o 
  -4   7   9       14.98        6.71      3.62 o 
  -3   7   9       24.55       23.73      3.71 o 
  -2   7   9      220.01      227.75      5.44 o 
  -1   7   9       80.76       82.22      2.93 o 
   0   7   9       20.85       22.95      1.36 o 
   1   7   9     2192.59     2104.88     19.09 o 
   2   7   9        0.25        3.88      1.80 o 
   3   7   9      103.35      102.58      6.19 o 
   4   7   9        5.85       10.65      4.46 o 
  -4   8   9        1.02        2.78      2.50 o 
  -3   8   9       14.83        9.62      2.55 o 
  -2   8   9      127.38      131.80      4.34 o 
  -1   8   9       20.11       19.32      1.81 o 
   0   8   9      163.11      170.07      4.15 o 
   1   8   9      438.85      413.69      6.70 o 
   2   8   9       44.10       40.87      3.10 o 
   3   8   9        0.44        3.04      3.21 o 
   4   8   9        6.05        7.89      4.30 o 
  -4   9   9        0.04        2.55      3.04 o 
  -3   9   9       97.16       90.27      4.41 o 
  -2   9   9      612.14      620.56     10.87 o 
  -1   9   9      128.40      134.55      3.56 o 
   0   9   9      432.09      421.99      5.46 o 
   1   9   9      423.34      381.01      6.49 o 
   2   9   9        8.52        8.66      2.12 o 
   3   9   9        2.57        2.50      4.12 o 
  -4  10   9        0.02        3.76      3.22 o 
  -3  10   9       19.10       21.73      2.85 o 
  -2  10   9      205.46      194.83      5.55 o 
  -1  10   9       58.45       55.81      2.74 o 
   0  10   9      169.31      154.64      3.55 o 
   1  10   9      315.96      308.61      5.87 o 
   2  10   9        2.19        3.70      1.70 o 
   3  10   9       26.87       26.93      6.92 o 
  -4  11   9       38.90       35.76      6.56 o 
  -3  11   9       18.68       15.99      2.66 o 
  -2  11   9      208.03      217.09      5.68 o 
  -1  11   9       83.35       86.19      3.48 o 
   0  11   9       72.10       68.59      3.06 o 
   1  11   9        0.34        0.17      1.20 o 
   2  11   9       82.48       82.89      6.06 o 
   3  11   9        0.05        3.29      2.88 o 
  -4  12   9        1.60       -0.56      4.54 o 
  -3  12   9       33.50       26.46      4.10 o 
  -2  12   9       22.60       19.59      2.57 o 
  -1  12   9       91.14       97.47      4.09 o 
   0  12   9      402.78      402.75      6.87 o 
   1  12   9       38.97       42.87      2.68 o 
   2  12   9        9.48       10.92      2.71 o 
   3  12   9        0.87        2.15      4.47 o 
  -4  13   9       83.97       79.03     12.11 o 
  -3  13   9        0.77        4.64      2.56 o 
  -2  13   9       11.61       12.47      2.35 o 
  -1  13   9      168.99      161.77      4.67 o 
   0  13   9        4.30        4.90      1.45 o 
   1  13   9        1.36        4.59      1.88 o 
   2  13   9       26.64       21.45      3.60 o 
   3  13   9        0.00        3.81      5.27 o 
  -3  14   9      121.77      117.08      7.09 o 
  -2  14   9        0.92        1.07      2.02 o 
  -1  14   9      106.98      101.89      4.43 o 
   0  14   9      272.99      235.57      5.78 o 
   1  14   9       14.59       15.41      3.88 o 
   2  14   9       14.27       15.90      3.17 o 
   3  14   9      321.61      358.41     19.57 o 
  -3  15   9      122.98      124.87      6.79 o 
  -2  15   9      136.88      118.34      6.16 o 
  -1  15   9      275.19      270.90      6.14 o 
   0  15   9       60.11       46.07      3.38 o 
   1  15   9       57.69       56.02      5.52 o 
   2  15   9       60.49       61.59      5.62 o 
   3  15   9       23.94       29.96      7.21 o 
  -3  16   9        6.00       10.15      3.05 o 
  -2  16   9       14.63       14.00      3.01 o 
  -1  16   9      118.53      122.88      7.04 o 
   0  16   9       94.40       81.87      6.56 o 
   1  16   9        1.79        0.75      2.69 o 
   2  16   9       34.83       43.07      5.52 o 
   3  16   9       11.42       33.89      8.00 o 
  -3  17   9       12.75       13.50      9.67 o 
  -2  17   9       83.49       94.02      5.80 o 
  -1  17   9       13.11       11.32      2.46 o 
   0  17   9       22.02       15.85      3.99 o 
   1  17   9        0.33        3.21      3.76 o 
   2  17   9        2.20        2.51      2.96 o 
  -2  18   9        0.18        1.40      2.25 o 
  -1  18   9        4.23        4.70      2.69 o 
   0  18   9        0.64        4.63      3.79 o 
   1  18   9        3.82        4.66      4.44 o 
   2  18   9        4.92        8.38      4.25 o 
  -2  19   9        2.19        1.85      3.85 o 
  -1  19   9       42.15       42.16      7.49 o 
   0  19   9       33.29       35.75      5.57 o 
   1  19   9       86.60      104.01     10.58 o 
   2  19   9        0.57       -8.44     11.47 o 
  -2  20   9       29.19       18.23      6.15 o 
  -1  20   9       25.89       24.32      5.11 o 
   0  20   9       57.11       61.42      7.11 o 
   1  20   9       91.23      105.03     10.80 o 
  -1  21   9        6.90       12.57      4.84 o 
   0  21   9        5.07        4.74      3.73 o 
   1  21   9      254.23      297.91     24.68 o 
  -1  22   9        6.68        8.39      7.10 o 
   0  22   9        3.73        3.93      3.82 o 
  -4   0  10      932.79      952.40     30.66 o 
  -3   0  10        9.18        8.38      2.21 o 
  -2   0  10      419.33      406.15      9.74 o 
  -1   0  10       21.67       24.66      2.28 o 
   0   0  10      351.36      355.82      6.18 o 
   1   0  10      717.96      718.75     13.69 o 
   2   0  10        0.18       -3.53      3.00 o 
   3   0  10      150.56      116.07      8.50 o 
   4   0  10       64.86       83.58      9.09 o 
  -4   1  10      428.64      422.90     13.97 o 
  -3   1  10       20.57       22.25      2.38 o 
  -2   1  10      309.83      317.44      5.98 o 
  -1   1  10      323.05      325.80      4.85 o 
   0   1  10      111.14      111.01      2.55 o 
   1   1  10        6.49        9.36      1.75 o 
   2   1  10      438.69      377.18     10.81 o 
   3   1  10        1.40        2.92      2.43 o 
   4   1  10        0.54       -1.11      2.55 o 
  -4   2  10        3.57       11.96      3.85 o 
  -3   2  10      104.02       97.68      5.71 o 
  -2   2  10      166.20      165.63      4.87 o 
  -1   2  10      100.75       99.79      2.75 o 
   0   2  10       94.10      102.76      2.99 o 
   1   2  10       30.69       29.93      1.96 o 
   2   2  10       14.91       12.36      2.18 o 
   3   2  10        2.42        2.27      2.50 o 
   4   2  10       10.14        9.12      3.14 o 
  -4   3  10       20.41       15.62      4.96 o 
  -3   3  10       13.39       11.28      1.78 o 
  -2   3  10        3.04        3.25      1.13 o 
  -1   3  10       43.14       35.40      2.24 o 
   0   3  10        3.02        4.14      0.87 o 
   1   3  10       50.84       55.57      2.40 o 
   2   3  10        6.40        3.84      1.85 o 
   3   3  10       14.65       13.79      3.10 o 
   4   3  10       34.51       36.27      4.56 o 
  -4   4  10        0.83        0.51      3.16 o 
  -3   4  10      116.27      121.25      4.22 o 
  -2   4  10        1.38        3.86      1.36 o 
  -1   4  10       74.00       73.42      2.54 o 
   0   4  10      255.38      248.15      4.01 o 
   1   4  10        5.17        3.54      1.03 o 
   2   4  10       14.51       17.20      4.16 o 
   3   4  10       10.11        8.68      2.91 o 
   4   4  10        4.98        1.96      3.85 o 
  -4   5  10        1.18       -0.20      2.34 o 
  -3   5  10      203.05      190.99      6.13 o 
  -2   5  10      269.32      265.21      6.23 o 
  -1   5  10       53.66       57.75      2.41 o 
   0   5  10     1477.98     1436.53     10.98 o 
   1   5  10      413.79      387.72      6.07 o 
   2   5  10      101.26      104.78      5.75 o 
   3   5  10        8.24        7.64      2.68 o 
   4   5  10       53.17       55.47      7.61 o 
  -4   6  10       28.33       22.80      3.71 o 
  -3   6  10        0.36        0.61      1.55 o 
  -2   6  10       93.11       85.90      3.77 o 
  -1   6  10       80.21       74.41      2.60 o 
   0   6  10       17.93       18.46      1.46 o 
   1   6  10        0.00        0.97      1.22 o 
   2   6  10      139.07      135.05      5.18 o 
   3   6  10        8.14       12.87      3.18 o 
   4   6  10        3.30       12.53      8.73 o 
  -4   7  10       17.59       16.20      3.68 o 
  -3   7  10        0.62       -1.11      1.75 o 
  -2   7  10       26.32       26.97      2.37 o 
  -1   7  10        0.00       -0.13      0.91 o 
   0   7  10        1.44        2.13      0.91 o 
   1   7  10      838.27      792.96     10.58 o 
   2   7  10      123.67      126.73      5.48 o 
   3   7  10        6.44        2.17      2.82 o 
   4   7  10        0.34       -1.47      7.33 o 
  -4   8  10        1.79        3.24      3.04 o 
  -3   8  10      278.25      302.22      8.01 o 
  -2   8  10       67.18       57.57      3.38 o 
  -1   8  10      154.09      150.42      3.22 o 
   0   8  10      112.61      112.89      3.30 o 
   1   8  10     1310.25     1221.90     13.44 o 
   2   8  10      100.89      102.97      4.90 o 
   3   8  10        8.06        6.14      3.69 o 
  -4   9  10       22.38       21.07      4.26 o 
  -3   9  10       66.50       63.78      5.24 o 
  -2   9  10        1.94        3.28      1.60 o 
  -1   9  10       51.75       54.40      2.72 o 
   0   9  10       25.62       25.51      1.92 o 
   1   9  10      294.20      296.93      6.17 o 
   2   9  10      208.18      193.36      7.76 o 
   3   9  10       11.92       12.40      3.57 o 
  -4  10  10       12.62       10.20      3.73 o 
  -3  10  10        0.10        4.02      2.11 o 
  -2  10  10        0.01        2.22      1.50 o 
  -1  10  10       99.30      103.39      3.66 o 
   0  10  10        0.25        4.36      1.43 o 
   1  10  10      176.37      172.19      4.56 o 
   2  10  10       67.16       68.86      4.21 o 
   3  10  10       67.62       71.90     16.34 o 
  -4  11  10        9.76        3.93      4.72 o 
  -3  11  10        9.23        7.73      2.48 o 
  -2  11  10       17.19       13.54      2.23 o 
  -1  11  10        9.89       10.36      1.67 o 
   0  11  10      114.16      116.41      4.58 o 
   1  11  10       18.65       20.15      2.09 o 
   2  11  10        6.17        9.55      2.85 o 
   3  11  10        0.96        0.61      2.89 o 
  -4  12  10        1.27        1.92      4.37 o 
  -3  12  10        4.87        4.34      2.40 o 
  -2  12  10        4.35        4.34      1.69 o 
  -1  12  10      165.14      166.66      4.76 o 
   0  12  10      172.30      169.76      4.59 o 
   1  12  10        7.03        6.42      1.58 o 
   2  12  10        4.23        9.91      2.66 o 
   3  12  10       28.95       28.60      6.11 o 
  -3  13  10        1.36        3.60      3.28 o 
  -2  13  10      338.69      345.45      8.65 o 
  -1  13  10      502.32      485.89      8.07 o 
   0  13  10        0.36        0.52      1.36 o 
   1  13  10       53.16       53.68      5.37 o 
   2  13  10       57.06       53.62      4.76 o 
   3  13  10        3.94       -3.61      9.40 o 
  -3  14  10        2.48        3.53      2.59 o 
  -2  14  10        2.96        0.82      2.16 o 
  -1  14  10       37.65       32.51      2.94 o 
   0  14  10       90.96      109.39      4.79 o 
   1  14  10       43.09       39.63      4.02 o 
   2  14  10       74.73       69.11      5.49 o 
   3  14  10        9.24        8.83      6.21 o 
  -3  15  10        4.50        4.21      2.64 o 
  -2  15  10       81.07       70.45      4.99 o 
  -1  15  10      176.40      155.46      5.34 o 
   0  15  10       90.35       95.64      6.10 o 
   1  15  10        8.79        8.00      2.77 o 
   2  15  10      242.99      269.99      8.85 o 
   3  15  10       34.43       24.24     22.03 o 
  -3  16  10        2.74       10.42      5.00 o 
  -2  16  10        4.54        3.86      2.34 o 
  -1  16  10        5.79        0.72      2.00 o 
   0  16  10       29.50       21.93      4.43 o 
   1  16  10        6.69        2.07      3.66 o 
   2  16  10        3.59        6.38      2.74 o 
  -3  17  10       71.27       73.36      9.87 o 
  -2  17  10        2.39        5.04      2.40 o 
  -1  17  10       35.95       32.71      3.75 o 
   0  17  10        0.05        6.48      3.30 o 
   1  17  10       73.25       74.59     10.87 o 
   2  17  10        1.09        4.98      3.72 o 
  -2  18  10        7.70        7.26      2.73 o 
  -1  18  10        9.84        7.70      3.21 o 
   0  18  10       51.90       34.14      7.59 o 
   1  18  10        4.22        1.88      3.92 o 
   2  18  10       36.40       45.94     23.44 o 
  -2  19  10        6.43        7.61      3.43 o 
  -1  19  10        3.27        5.07      3.33 o 
   0  19  10        0.03        3.15      3.43 o 
   1  19  10        8.05        5.85      4.55 o 
  -2  20  10       46.30       61.03     20.62 o 
  -1  20  10        1.50        4.18      3.42 o 
   0  20  10      137.29      166.01      9.73 o 
   1  20  10      151.87      152.68     13.43 o 
  -1  21  10        7.62        9.69      4.20 o 
   0  21  10      269.03      314.70     12.63 o 
  -4   1  11      116.25      108.36      8.79 o 
  -3   1  11       19.47       18.07      2.41 o 
  -2   1  11      114.51      107.31      4.08 o 
  -1   1  11     1008.13     1034.50      9.97 o 
   0   1  11       78.16       82.12      2.66 o 
   1   1  11      138.51      125.92      3.46 o 
   2   1  11      356.35      263.28      8.19 o 
   3   1  11        0.02       -2.63      2.21 o 
   4   1  11        0.01        2.27      5.29 o 
  -4   2  11        0.06       -1.63      2.77 o 
  -3   2  11       79.35       79.80      4.25 o 
  -2   2  11      123.60      133.55      4.45 o 
  -1   2  11        1.96        3.20      1.04 o 
   0   2  11       78.85       88.56      2.82 o 
   1   2  11       75.34       95.63      3.07 o 
   2   2  11        6.93        5.08      2.72 o 
   3   2  11        5.62        4.32      2.70 o 
   4   2  11        7.81        9.25      6.11 o 
  -4   3  11        2.49       -0.80      2.79 o 
  -3   3  11       18.97       20.09      2.49 o 
  -2   3  11      180.95      166.42      5.04 o 
  -1   3  11      258.16      255.44      4.25 o 
   0   3  11        0.79       -0.22      0.87 o 
   1   3  11       47.39       40.74      2.41 o 
   2   3  11        3.94        4.42      2.40 o 
   3   3  11       92.61       84.66      6.99 o 
   4   3  11       22.30       21.96     15.04 o 
  -4   4  11        0.81        4.63      3.00 o 
  -3   4  11       67.94       64.76      3.92 o 
  -2   4  11      399.75      405.12      7.72 o 
  -1   4  11       70.53       67.87      3.11 o 
   0   4  11      173.37      177.98      3.39 o 
   1   4  11       94.78       96.64      3.67 o 
   2   4  11       63.29       66.24      4.52 o 
   3   4  11       14.96       13.90      3.39 o 
   4   4  11        2.99        3.73      6.00 o 
  -4   5  11       10.80       11.51      4.91 o 
  -3   5  11       20.50       23.56      3.67 o 
  -2   5  11       92.12       84.67      4.25 o 
  -1   5  11       84.17       92.35      2.97 o 
   0   5  11      124.34      122.84      3.21 o 
   1   5  11       33.04       32.08      2.33 o 
   2   5  11       40.21       43.49      4.24 o 
   3   5  11        3.76        5.96      2.84 o 
  -4   6  11       17.23       13.41      3.38 o 
  -3   6  11      323.21      306.93      8.55 o 
  -2   6  11      222.87      214.59      5.39 o 
  -1   6  11       17.00       14.86      1.53 o 
   0   6  11      810.59      809.63      8.21 o 
   1   6  11       57.01       59.38      3.04 o 
   2   6  11       70.66       74.89      8.41 o 
   3   6  11       24.98       33.26      4.28 o 
  -4   7  11        4.95        9.11      3.50 o 
  -3   7  11       74.85       80.53      6.88 o 
  -2   7  11        0.52        0.20      1.91 o 
  -1   7  11      117.92      119.11      3.21 o 
   0   7  11      602.19      608.43      7.00 o 
   1   7  11       84.51       88.97      3.66 o 
   2   7  11        1.21        2.16      2.04 o 
   3   7  11       79.22       94.24      7.31 o 
  -4   8  11       17.67       15.37      3.91 o 
  -3   8  11        0.11        3.30      2.26 o 
  -2   8  11        5.33        5.81      1.74 o 
  -1   8  11      280.43      280.52      4.47 o 
   0   8  11      308.66      306.40      5.14 o 
   1   8  11       15.62       15.70      1.99 o 
   2   8  11       85.26       84.36      4.98 o 
   3   8  11        8.86        6.10      3.97 o 
  -4   9  11        1.34        3.53      4.30 o 
  -3   9  11      148.93      144.68      6.09 o 
  -2   9  11       27.15       28.05      3.29 o 
  -1   9  11      263.95      255.04      4.39 o 
   0   9  11     1865.49     1847.52     17.65 o 
   1   9  11      859.19      828.51     10.88 o 
   2   9  11       28.57       31.20      3.07 o 
   3   9  11        6.85       10.76      3.63 o 
  -4  10  11        0.23        1.72      4.36 o 
  -3  10  11       98.54      106.45      5.83 o 
  -2  10  11        0.24        1.61      1.65 o 
  -1  10  11       35.09       30.77      2.29 o 
   0  10  11      592.78      567.16      8.99 o 
   1  10  11       12.17       12.34      1.92 o 
   2  10  11        0.00        0.06      1.84 o 
   3  10  11        2.35        3.13      3.98 o 
  -4  11  11        1.04        0.87      4.37 o 
  -3  11  11        1.40        1.66      2.15 o 
  -2  11  11        3.12        5.15      2.03 o 
  -1  11  11      435.23      443.02      7.18 o 
   0  11  11        1.54        1.35      2.12 o 
   1  11  11       11.14        8.62      2.42 o 
   2  11  11        5.76        5.42      2.37 o 
   3  11  11       30.60       15.77      4.04 o 
  -3  12  11       18.91       14.86      2.97 o 
  -2  12  11        0.44        2.26      1.90 o 
  -1  12  11       29.02       24.53      2.47 o 
   0  12  11       10.30        8.32      1.68 o 
   1  12  11       53.20       50.30      4.05 o 
   2  12  11       17.01       14.24      3.04 o 
   3  12  11      103.01      100.57     18.84 o 
  -3  13  11        2.31       -0.59      2.39 o 
  -2  13  11       11.43       15.41      3.42 o 
  -1  13  11      161.71      147.63      5.06 o 
   0  13  11        5.24        7.93      1.89 o 
   1  13  11        0.12        1.05      2.02 o 
   2  13  11      202.07      224.30      8.10 o 
   3  13  11       31.20       38.33     13.19 o 
  -3  14  11       70.54       82.02      7.11 o 
  -2  14  11      111.53      116.07      6.31 o 
  -1  14  11        2.20        0.33      1.74 o 
   0  14  11       38.25       38.20      3.70 o 
   1  14  11       63.43       75.33      6.86 o 
   2  14  11        0.22       -0.26      2.39 o 
  -3  15  11       29.16       33.69      6.97 o 
  -2  15  11       19.21       20.14      3.53 o 
  -1  15  11        2.68       -0.08      2.01 o 
   0  15  11        7.20        0.64      2.77 o 
   1  15  11        1.90        3.60      2.98 o 
   2  15  11      123.94      150.88     12.77 o 
  -3  16  11       13.83       11.10      5.36 o 
  -2  16  11       11.70        6.25      2.53 o 
  -1  16  11       31.47       27.22      3.50 o 
   0  16  11       57.16       64.06      6.92 o 
   1  16  11        0.11        6.47      4.36 o 
   2  16  11       13.57       18.80      3.59 o 
  -2  17  11       40.22       34.91      4.63 o 
  -1  17  11      207.58      190.17      7.76 o 
   0  17  11       26.32       35.08      6.55 o 
   1  17  11        1.48       -0.76      3.54 o 
   2  17  11       45.14       58.87      8.19 o 
  -2  18  11        0.98        3.89      2.98 o 
  -1  18  11        3.61        2.30      3.16 o 
   0  18  11       65.88       70.84      7.43 o 
   1  18  11        2.57        9.18      4.37 o 
  -2  19  11        0.09        2.92      3.93 o 
  -1  19  11       26.71       30.89      4.84 o 
   0  19  11       26.36       42.72      8.34 o 
   1  19  11        4.89        7.08      4.42 o 
  -1  20  11       21.55       25.10      5.02 o 
   0  20  11       24.11       18.40      4.70 o 
   1  20  11       77.22       88.94     16.94 o 
  -4   0  12        2.90       10.01      5.21 o 
  -3   0  12      291.69      297.78     10.35 o 
  -2   0  12      652.62      665.95     14.01 o 
  -1   0  12       38.41       37.49      3.19 o 
   0   0  12        3.14        1.84      1.47 o 
   1   0  12      829.76      668.32     15.39 o 
   2   0  12       57.68       55.43      7.02 o 
   3   0  12        1.50       -2.51      3.42 o 
  -4   1  12        0.04       -0.85      2.39 o 
  -3   1  12        0.01       -1.73      1.63 o 
  -2   1  12       32.28       28.97      3.98 o 
  -1   1  12       23.54       18.90      1.93 o 
   0   1  12       48.09       54.02      2.42 o 
   1   1  12      100.23      109.08      3.58 o 
   2   1  12      155.38      118.24      6.57 o 
   3   1  12        0.17       -0.88      2.53 o 
  -4   2  12       50.23       43.48      4.59 o 
  -3   2  12      162.83      174.35      5.83 o 
  -2   2  12        5.31        6.97      1.68 o 
  -1   2  12        1.39        0.46      1.11 o 
   0   2  12       15.96       17.95      1.68 o 
   1   2  12       65.74       75.62      3.61 o 
   2   2  12       46.73       54.78      5.69 o 
   3   2  12       28.21       22.53      3.98 o 
  -4   3  12       35.68       29.31      4.58 o 
  -3   3  12        7.55        6.91      2.06 o 
  -2   3  12      110.37      107.09      4.75 o 
  -1   3  12        0.04        2.14      1.05 o 
   0   3  12       46.86       52.57      2.76 o 
   1   3  12       46.45       40.41      3.23 o 
   2   3  12        1.13        2.73      2.33 o 
   3   3  12        7.36        9.75      3.24 o 
  -4   4  12        0.64        5.48      3.06 o 
  -3   4  12        0.15        1.37      1.69 o 
  -2   4  12       60.79       71.73      4.06 o 
  -1   4  12        4.55        6.29      1.47 o 
   0   4  12        0.23        1.75      1.16 o 
   1   4  12        8.96        5.82      1.51 o 
   2   4  12       30.42       20.09      3.87 o 
   3   4  12        2.67        2.32      3.02 o 
  -4   5  12        6.40        6.94      4.85 o 
  -3   5  12       37.98       32.44      3.45 o 
  -2   5  12       10.74       14.86      2.51 o 
  -1   5  12      141.83      140.41      3.54 o 
   0   5  12      110.98      105.86      3.37 o 
   1   5  12       57.55       60.69      3.19 o 
   2   5  12        1.42        5.10      2.90 o 
   3   5  12        3.51        5.43      3.12 o 
  -4   6  12       79.95       80.14      6.27 o 
  -3   6  12       39.01       36.65      3.74 o 
  -2   6  12       22.05       24.61      2.52 o 
  -1   6  12      417.44      418.65      5.89 o 
   0   6  12      261.47      254.55      4.84 o 
   1   6  12     1024.15     1029.12     11.25 o 
   2   6  12       18.22       14.19      3.02 o 
   3   6  12       28.91       20.92      4.43 o 
  -4   7  12       57.52       64.06      6.30 o 
  -3   7  12        2.46        6.46      2.68 o 
  -2   7  12      153.32      153.78      5.26 o 
  -1   7  12       77.68       74.35      3.04 o 
   0   7  12     1385.58     1382.81     14.85 o 
   1   7  12       44.46       42.83      2.75 o 
   2   7  12        6.93        8.55      2.41 o 
   3   7  12      458.09      474.62     17.88 o 
  -4   8  12       46.93       27.67      6.68 o 
  -3   8  12       58.69       58.16      7.86 o 
  -2   8  12        0.92        1.04      1.56 o 
  -1   8  12       87.66       93.72      3.01 o 
   0   8  12     1025.14     1011.69     12.68 o 
   1   8  12      306.22      303.14      6.28 o 
   2   8  12        0.94        1.86      3.24 o 
   3   8  12        6.78        5.67      3.83 o 
  -4   9  12       29.19       34.92      6.44 o 
  -3   9  12        0.80        0.24      2.03 o 
  -2   9  12       32.54       28.79      3.24 o 
  -1   9  12       55.71       58.33      3.00 o 
   0   9  12      248.50      233.81      5.75 o 
   1   9  12        1.51        3.30      1.50 o 
   2   9  12       39.58       37.96      4.16 o 
   3   9  12       59.29       53.05      6.05 o 
  -3  10  12        9.78        4.29      2.37 o 
  -2  10  12       12.62       11.10      2.39 o 
  -1  10  12       95.80       93.82      3.75 o 
   0  10  12       67.68       71.28      3.96 o 
   1  10  12       11.42       10.66      1.91 o 
   2  10  12        0.77        0.31      2.11 o 
  -3  11  12        2.15        1.79      2.23 o 
  -2  11  12       15.68       14.54      2.63 o 
  -1  11  12      140.96      151.46      4.65 o 
   0  11  12       99.57      101.14      4.42 o 
   1  11  12      177.37      181.49      6.29 o 
   2  11  12       58.48       56.98      4.97 o 
   3  11  12       65.27       61.19     15.06 o 
  -3  12  12       10.75        5.93      2.66 o 
  -2  12  12      114.09      119.08      6.65 o 
  -1  12  12       22.38       23.41      2.79 o 
   0  12  12       81.76       91.42      4.95 o 
   1  12  12        7.90        0.76      2.40 o 
   2  12  12        6.58        9.58      2.81 o 
  -3  13  12        0.02        8.13      2.88 o 
  -2  13  12       10.89       13.39      2.85 o 
  -1  13  12      251.97      268.42      6.99 o 
   0  13  12       86.70       78.58      5.29 o 
   1  13  12       44.84       43.97      5.10 o 
   2  13  12      114.63      112.11      8.09 o 
  -3  14  12        3.71        3.59      4.40 o 
  -2  14  12        3.86        4.14      2.44 o 
  -1  14  12       68.81       72.13      4.57 o 
   0  14  12        5.53        2.52      2.53 o 
   1  14  12       45.23       43.79      5.87 o 
   2  14  12        2.15        3.26      3.73 o 
  -3  15  12       22.99       18.32      5.82 o 
  -2  15  12       25.74       22.54      3.71 o 
  -1  15  12        2.28        1.49      2.09 o 
   0  15  12       26.07       23.51      4.03 o 
   1  15  12       59.38       74.40      7.70 o 
   2  15  12       53.19       71.55      6.87 o 
  -2  16  12      328.48      333.05      9.47 o 
  -1  16  12        8.15        7.39      2.75 o 
   0  16  12       11.86        4.19      3.53 o 
   1  16  12      223.30      285.14     18.72 o 
   2  16  12        0.01        4.55      5.61 o 
  -2  17  12        2.50        3.02      3.14 o 
  -1  17  12        0.00        2.80      2.71 o 
   0  17  12        3.63        4.69      3.48 o 
   1  17  12        1.94       -0.39      4.06 o 
  -2  18  12        0.86        7.96      4.01 o 
  -1  18  12        0.26       -1.98      2.93 o 
   0  18  12        0.16        3.65      3.58 o 
   1  18  12        0.13        3.50      6.38 o 
  -1  19  12      157.12      214.45     18.37 o 
   0  19  12        2.17        4.16      3.77 o 
   1  19  12        3.02        3.53      6.18 o 
   0  20  12      210.27      237.62     11.53 o 
  -4   1  13        8.66        9.85      4.03 o 
  -3   1  13       80.72       76.68      4.70 o 
  -2   1  13        7.13        2.82      2.62 o 
  -1   1  13        8.51        8.29      1.48 o 
   0   1  13        7.16        3.70      1.27 o 
   1   1  13       57.01       49.36      3.00 o 
   2   1  13       24.61       11.78      3.01 o 
   3   1  13        2.65       -1.19      2.51 o 
  -4   2  13        2.09        6.66      2.37 o 
  -3   2  13       25.59       22.88      2.96 o 
  -2   2  13      404.00      395.73      7.76 o 
  -1   2  13       18.09       13.13      1.57 o 
   0   2  13        3.82        3.10      1.37 o 
   1   2  13      210.29      167.05      4.50 o 
   2   2  13       57.50       50.50      5.00 o 
   3   2  13       29.12       27.75      4.41 o 
  -4   3  13        4.98       11.76      2.70 o 
  -3   3  13        5.94        8.55      2.20 o 
  -2   3  13       13.57       15.93      2.42 o 
  -1   3  13      237.21      226.87      4.51 o 
   0   3  13       35.66       40.83      2.51 o 
   1   3  13        9.30        8.92      1.96 o 
   2   3  13        4.01        0.61      2.32 o 
   3   3  13        9.55        2.83      2.87 o 
  -4   4  13       50.07       44.87      4.37 o 
  -3   4  13       13.84       15.77      2.99 o 
  -2   4  13      234.56      229.81      5.97 o 
  -1   4  13        6.72        7.54      1.37 o 
   0   4  13        1.89        4.34      1.41 o 
   1   4  13       21.08       20.49      2.23 o 
   2   4  13      351.65      361.50     10.43 o 
   3   4  13       24.15       23.06      4.09 o 
  -4   5  13       32.69       25.29      4.27 o 
  -3   5  13       26.97       28.87      3.41 o 
  -2   5  13       41.78       45.43      3.60 o 
  -1   5  13      917.29      920.71      9.65 o 
   0   5  13        9.66        8.52      1.81 o 
   1   5  13       41.42       37.22      2.70 o 
   2   5  13        0.97        3.97      2.67 o 
   3   5  13        0.11        2.54      3.23 o 
  -4   6  13       42.60       42.46      4.71 o 
  -3   6  13       47.54       49.85      4.41 o 
  -2   6  13       71.99       66.59      4.46 o 
  -1   6  13     1582.64     1637.55     14.17 o 
   0   6  13      413.86      430.08     10.14 o 
   1   6  13        4.85        4.81      1.53 o 
   2   6  13        0.92        4.59      2.49 o 
   3   6  13        0.13       -0.02      3.35 o 
  -4   7  13       33.56       31.83      6.89 o 
  -3   7  13        1.31        4.39      2.68 o 
  -2   7  13        0.35        0.89      1.72 o 
  -1   7  13      132.49      140.31      3.79 o 
   0   7  13      770.72      788.40     11.08 o 
   1   7  13       64.94       64.79      3.28 o 
   2   7  13       14.87       14.66      3.04 o 
   3   7  13      149.34      136.39     19.92 o 
  -3   8  13        7.20        5.90      2.63 o 
  -2   8  13        9.55        6.44      2.08 o 
  -1   8  13       10.08        8.90      1.51 o 
   0   8  13       80.86       72.04      3.98 o 
   1   8  13      296.46      318.72      6.38 o 
   2   8  13       73.04       64.39      6.15 o 
  -3   9  13        9.48        8.41      2.69 o 
  -2   9  13        1.00        2.84      1.94 o 
  -1   9  13      210.11      216.37      4.90 o 
   0   9  13       86.30       97.42      4.62 o 
   1   9  13       28.25       29.47      2.64 o 
   2   9  13        0.73       -0.06      2.65 o 
  -3  10  13        1.62        4.52      2.37 o 
  -2  10  13       93.63       91.35      5.21 o 
  -1  10  13      132.63      140.25      4.99 o 
   0  10  13        8.75        9.17      1.98 o 
   1  10  13       82.80      100.53      5.70 o 
   2  10  13        7.66        2.00      2.72 o 
  -3  11  13       44.66       47.87      4.70 o 
  -2  11  13        1.62        3.60      2.03 o 
  -1  11  13       24.60       23.29      2.84 o 
   0  11  13       69.27       77.92      5.78 o 
   1  11  13       52.22       57.83      4.47 o 
   2  11  13        9.63        9.53      4.33 o 
  -3  12  13       25.31       27.86      5.39 o 
  -2  12  13        1.78        6.66      3.09 o 
  -1  12  13       26.79       28.57      3.11 o 
   0  12  13        9.26        9.41      2.88 o 
   1  12  13        2.11        1.33      2.47 o 
   2  12  13       29.36       23.71      4.22 o 
  -3  13  13        2.20        3.63      3.69 o 
  -2  13  13       29.04       27.25      3.57 o 
  -1  13  13        0.01        3.44      1.98 o 
   0  13  13       12.51       14.67      3.21 o 
   1  13  13       40.47       33.54      5.76 o 
   2  13  13       68.06       63.82      5.58 o 
  -3  14  13        2.19        5.15      4.31 o 
  -2  14  13      229.17      225.40      8.77 o 
  -1  14  13        7.91       11.41      2.82 o 
   0  14  13       16.32       24.24      4.34 o 
   1  14  13      386.19      454.81     15.35 o 
   2  14  13        1.44        0.09      4.03 o 
  -2  15  13       41.45       39.70      4.11 o 
  -1  15  13        0.15        1.43      2.53 o 
   0  15  13       16.82       15.74      4.59 o 
   1  15  13        0.19        2.90      4.27 o 
   2  15  13       22.06       17.42      5.23 o 
  -2  16  13       24.86       18.23      3.92 o 
  -1  16  13       22.73       22.24      3.73 o 
   0  16  13       35.26       33.76      7.66 o 
   1  16  13        0.67        5.75      4.57 o 
  -2  17  13        1.32        4.71      3.55 o 
  -1  17  13       32.99       32.37      4.84 o 
   0  17  13       14.61       13.95      4.47 o 
   1  17  13       28.40       49.88     13.35 o 
  -1  18  13        1.94        1.27      3.07 o 
   0  18  13       23.33       21.64      5.15 o 
   1  18  13       14.78        2.67      6.83 o 
  -1  19  13       29.22       35.22      6.50 o 
   0  19  13       44.99       41.57      6.28 o 
  -4   0  14        6.71       21.79      6.37 o 
  -3   0  14      174.89      197.10     10.08 o 
  -2   0  14       24.15       25.67      4.97 o 
  -1   0  14        0.05        0.16      1.57 o 
   0   0  14      166.81      158.40      8.28 o 
   1   0  14      417.97      332.36      9.73 o 
   2   0  14        8.12        5.99      4.15 o 
   3   0  14        8.66        4.18      7.04 o 
  -4   1  14        1.18        6.44      3.66 o 
  -3   1  14      117.39      118.41      6.36 o 
  -2   1  14       57.32       56.34      3.95 o 
  -1   1  14       54.19       50.86      2.76 o 
   0   1  14      267.23      247.78      7.39 o 
   1   1  14        0.65        3.23      1.79 o 
   2   1  14        7.81        4.34      2.83 o 
   3   1  14       17.75       23.82      7.37 o 
  -4   2  14        0.00        0.79      3.35 o 
  -3   2  14        0.89        4.81      3.21 o 
  -2   2  14      181.09      178.72      5.99 o 
  -1   2  14       35.22       33.42      2.46 o 
   0   2  14       69.47       58.05      3.59 o 
   1   2  14        4.72        3.69      2.15 o 
   2   2  14        0.06        1.21      2.53 o 
   3   2  14      136.92      183.91     17.61 o 
  -4   3  14        2.21        3.99      5.22 o 
  -3   3  14       40.02       31.95      3.43 o 
  -2   3  14       15.87       14.90      3.46 o 
  -1   3  14       88.93      101.40      3.47 o 
   0   3  14       20.11       21.76      2.76 o 
   1   3  14       89.82       83.44      4.06 o 
   2   3  14        0.00        0.60      2.32 o 
   3   3  14        1.12       -1.77      4.28 o 
  -4   4  14        4.66        2.74      4.07 o 
  -3   4  14        9.95       12.27      2.67 o 
  -2   4  14        0.02        1.89      1.70 o 
  -1   4  14       46.85       43.92      2.50 o 
   0   4  14       18.49       19.30      3.02 o 
   1   4  14        0.65        2.05      1.69 o 
   2   4  14        0.33        6.46      4.09 o 
   3   4  14        9.76        3.45      5.12 o 
  -4   5  14       16.69        2.89      5.37 o 
  -3   5  14       14.99       15.57      3.06 o 
  -2   5  14      130.00      113.39      5.57 o 
  -1   5  14        5.31        4.44      1.40 o 
   0   5  14      294.27      295.28     13.65 o 
   1   5  14       49.75       52.28      3.64 o 
   2   5  14        1.35        1.24      2.56 o 
   3   5  14        0.10        0.25      5.00 o 
  -3   6  14        0.72        3.44      2.35 o 
  -2   6  14        0.19       -1.21      1.92 o 
  -1   6  14        1.08        1.05      1.27 o 
   0   6  14       16.28       10.19      2.44 o 
   1   6  14        2.37        1.61      1.60 o 
   2   6  14      143.28      130.56      7.37 o 
   3   6  14        0.00        0.73      7.08 o 
  -3   7  14        1.44        5.07      2.84 o 
  -2   7  14       31.21       29.07      3.03 o 
  -1   7  14      127.37      137.07      4.49 o 
   0   7  14      865.88      868.56     14.29 o 
   1   7  14       36.98       47.08      3.15 o 
   2   7  14       19.51       10.10      3.39 o 
   3   7  14       25.51       32.43     11.76 o 
  -3   8  14       16.87       14.86      3.18 o 
  -2   8  14       35.79       39.41      3.23 o 
  -1   8  14     1907.18     1952.41     23.37 o 
   0   8  14       11.44       12.91      3.00 o 
   1   8  14       14.78       11.81      2.12 o 
   2   8  14      635.60      684.09     15.80 o 
  -3   9  14        0.88        0.97      2.68 o 
  -2   9  14        3.36        5.64      2.21 o 
  -1   9  14       62.31       66.82      3.98 o 
   0   9  14      125.19      110.90      7.82 o 
   1   9  14       39.68       41.53      3.19 o 
   2   9  14        1.02       -1.85      2.44 o 
  -3  10  14        5.98        9.46      3.00 o 
  -2  10  14       56.00       58.56      5.62 o 
  -1  10  14      231.40      240.57      6.26 o 
   0  10  14      118.95      121.57      6.93 o 
   1  10  14       23.08       21.98      5.23 o 
   2  10  14       65.98       58.77      5.40 o 
  -3  11  14        1.96        5.04      3.60 o 
  -2  11  14        9.29        5.04      2.27 o 
  -1  11  14        0.93        5.14      2.26 o 
   0  11  14        5.24        6.43      2.67 o 
   1  11  14       71.12       67.99      5.20 o 
   2  11  14        0.45        2.33      3.06 o 
  -3  12  14       16.95       13.65      4.47 o 
  -2  12  14        4.03        8.03      2.49 o 
  -1  12  14        4.16        8.84      2.57 o 
   0  12  14       27.92       22.33      3.73 o 
   1  12  14        8.61        4.43      4.83 o 
   2  12  14       53.89       66.30      7.16 o 
  -3  13  14       17.07       14.45      5.01 o 
  -2  13  14        4.42        6.76      2.63 o 
  -1  13  14       55.50       62.73      5.00 o 
   0  13  14        5.09        2.55      2.82 o 
   1  13  14       45.96       53.90      9.89 o 
   2  13  14       42.17       34.29      7.01 o 
  -2  14  14        0.89        7.84      2.62 o 
  -1  14  14        0.53        2.06      2.31 o 
   0  14  14       25.65       27.46      5.71 o 
   1  14  14        5.83        9.46      5.23 o 
   2  14  14       10.33       19.05      7.19 o 
  -2  15  14       23.95       27.23      4.70 o 
  -1  15  14        0.06        3.28      2.79 o 
   0  15  14      245.38      283.59     11.16 o 
   1  15  14        2.11        6.65      9.39 o 
  -2  16  14       34.69       27.54      5.14 o 
  -1  16  14        2.20        3.57      2.79 o 
   0  16  14        7.66        8.74      4.12 o 
   1  16  14      137.13      184.69     23.47 o 
  -1  17  14        5.29        9.76      3.21 o 
   0  17  14       54.68       50.78      6.87 o 
   1  17  14        3.70       14.36      8.28 o 
   0  18  14        4.57        8.42      4.17 o 
  -3   1  15      118.95      108.52      6.08 o 
  -2   1  15        0.66        3.20      2.08 o 
  -1   1  15       26.79       29.03      2.28 o 
   0   1  15       79.19       65.80      6.72 o 
   1   1  15        6.79        6.35      2.08 o 
   2   1  15       23.74       19.08      5.99 o 
   3   1  15       36.08       36.03      8.95 o 
  -3   2  15        0.05        2.49      2.20 o 
  -2   2  15        8.45        6.88      2.21 o 
  -1   2  15        1.22        4.90      1.46 o 
   0   2  15        2.51        2.21      4.59 o 
   1   2  15       16.41        8.55      2.21 o 
   2   2  15       13.27        6.99      3.40 o 
   3   2  15      271.89      289.70     18.98 o 
  -3   3  15        1.51        3.20      2.26 o 
  -2   3  15        0.23       -0.12      2.41 o 
  -1   3  15       15.51       14.53      1.81 o 
   0   3  15        4.35        8.05      2.82 o 
   1   3  15      169.24      162.74      5.74 o 
   2   3  15        0.14        0.13      2.36 o 
   3   3  15       41.24       33.00      8.79 o 
  -3   4  15       13.31        8.78      2.64 o 
  -2   4  15      207.16      214.82      7.19 o 
  -1   4  15      164.48      164.60      4.24 o 
   0   4  15        1.07        6.13      2.76 o 
   1   4  15        3.69        2.88      1.91 o 
   2   4  15        9.68        5.06      3.04 o 
   3   4  15       31.60       23.81      8.06 o 
  -3   5  15       16.78       17.76      3.16 o 
  -2   5  15        0.05       -3.76      2.02 o 
  -1   5  15        1.78        3.95      1.47 o 
   0   5  15       17.74       20.73      3.33 o 
   1   5  15       29.07       30.16      3.22 o 
   2   5  15       89.45       89.12      7.09 o 
  -3   6  15       27.65       23.89      4.59 o 
  -2   6  15       77.86       77.22      5.49 o 
  -1   6  15      315.99      300.54      6.88 o 
   0   6  15       14.95       10.84      2.75 o 
   1   6  15        6.76        4.03      1.70 o 
   2   6  15      258.27      330.53     10.20 o 
  -3   7  15        7.70        8.59      3.25 o 
  -2   7  15      357.13      375.56     11.18 o 
  -1   7  15      297.89      323.69      7.25 o 
   0   7  15       46.00       40.24      5.04 o 
   1   7  15       98.00      104.04      4.67 o 
   2   7  15        8.89       14.70      3.70 o 
  -3   8  15        7.86       10.40      3.52 o 
  -2   8  15        3.55        3.36      2.14 o 
  -1   8  15        0.91        4.52      1.91 o 
   0   8  15       38.60       36.13      4.81 o 
   1   8  15       74.07       73.23      6.06 o 
   2   8  15        9.53        9.57      3.21 o 
  -3   9  15       36.18       30.88      6.60 o 
  -2   9  15      557.07      591.88     11.48 o 
  -1   9  15       16.51       10.26      2.31 o 
   0   9  15       65.27       62.57      5.43 o 
   1   9  15       88.19       75.90      9.93 o 
   2   9  15        8.38        6.62      3.04 o 
  -3  10  15        0.04        2.71      3.61 o 
  -2  10  15       32.83       35.68      3.68 o 
  -1  10  15       26.25       27.53      3.05 o 
   0  10  15       39.46       38.10      4.98 o 
   1  10  15       73.31       77.21      5.76 o 
   2  10  15        0.11        2.87      2.83 o 
  -3  11  15        0.02        4.09      3.85 o 
  -2  11  15       83.95       88.74      5.37 o 
  -1  11  15        1.98        2.48      2.16 o 
   0  11  15        3.47        5.57      2.84 o 
   1  11  15       33.96       30.80      4.97 o 
   2  11  15        0.03        5.89      4.02 o 
  -2  12  15        7.00        9.01      2.52 o 
  -1  12  15       12.66       19.06      4.02 o 
   0  12  15      256.89      274.66      9.50 o 
   1  12  15        0.82       -1.21      2.73 o 
   2  12  15       20.73       12.89      6.77 o 
  -2  13  15       90.62       97.99      8.82 o 
  -1  13  15       21.90       22.77      3.55 o 
   0  13  15       39.50       46.78      7.22 o 
   1  13  15       30.78       44.51      6.95 o 
  -2  14  15       26.62       27.89      5.02 o 
  -1  14  15        0.59        1.56      2.71 o 
   0  14  15       26.32       35.48      5.06 o 
   1  14  15       73.68       66.52     10.68 o 
  -2  15  15        1.45       -0.21      4.19 o 
  -1  15  15        1.27        9.42      4.64 o 
   0  15  15       73.15       89.07      8.54 o 
   1  15  15        2.17        1.48      5.05 o 
  -1  16  15        0.90       -1.84      3.24 o 
   0  16  15       51.07       64.37      7.54 o 
  -3   0  16       11.29       12.98      4.12 o 
  -2   0  16        0.97        8.55      3.96 o 
  -1   0  16      235.59      217.78      7.17 o 
   1   0  16        6.20        4.29      2.74 o 
   2   0  16        1.25        2.35      3.95 o 
  -3   1  16       78.36       89.15      5.69 o 
  -2   1  16        0.01        1.62      2.16 o 
  -1   1  16        2.91        4.27      1.62 o 
   0   1  16      313.81      292.89     26.98 o 
   1   1  16       16.47       19.48      2.81 o 
   2   1  16       11.62       11.01      3.06 o 
  -3   2  16       14.80       15.97      3.86 o 
  -2   2  16       13.45       18.48      3.23 o 
  -1   2  16      106.09      100.47      4.02 o 
   0   2  16      104.40       98.64     10.75 o 
   1   2  16        1.07        1.27      1.94 o 
   2   2  16        0.01        1.74      2.55 o 
  -3   3  16        1.51        5.84      2.38 o 
  -2   3  16        4.47        8.08      2.58 o 
  -1   3  16       71.10       70.83      3.51 o 
   0   3  16        2.53        4.47      3.19 o 
   1   3  16       17.93       19.68      2.73 o 
   2   3  16       11.24       12.69      4.67 o 
  -3   4  16       31.55       29.74      4.22 o 
  -2   4  16        1.24       -1.71      1.97 o 
  -1   4  16        0.70        1.66      1.73 o 
   0   4  16       16.72       22.82      4.94 o 
   1   4  16       31.18       30.71      3.06 o 
   2   4  16        8.27        3.59      3.95 o 
  -3   5  16        4.72       -2.43      4.44 o 
  -2   5  16      416.64      427.90     10.92 o 
  -1   5  16       25.39       22.29      2.86 o 
   0   5  16        3.02        6.67      2.70 o 
   1   5  16        0.26        2.57      2.31 o 
   2   5  16        0.05        5.38      3.07 o 
  -3   6  16        2.56        0.35      4.67 o 
  -2   6  16       46.54       48.37      4.72 o 
  -1   6  16      136.86      134.90      5.89 o 
   0   6  16       12.93       11.03      3.58 o 
   1   6  16       98.12      109.22      5.14 o 
   2   6  16       17.23        7.98      4.46 o 
  -3   7  16        0.58       -1.76      5.76 o 
  -2   7  16      653.98      677.75     13.20 o 
  -1   7  16       45.09       41.77      4.73 o 
   0   7  16       54.83       59.99      5.43 o 
   1   7  16      337.17      383.37     10.59 o 
   2   7  16        2.80        0.59      2.92 o 
  -3   8  16        7.42        9.15      4.85 o 
  -2   8  16       65.02       62.97      4.92 o 
  -1   8  16      411.32      421.39     10.01 o 
   0   8  16       26.11       27.68      4.03 o 
   1   8  16        2.01        4.00      2.98 o 
   2   8  16       59.65       90.41      7.26 o 
  -3   9  16       33.10       31.88      6.97 o 
  -2   9  16       56.57       55.11      4.44 o 
  -1   9  16       44.07       50.25      4.11 o 
   0   9  16       15.44       20.04      3.66 o 
   1   9  16      132.24      138.56      9.13 o 
   2   9  16       30.11       19.11      4.65 o 
  -2  10  16       15.74       13.30      4.82 o 
  -1  10  16       69.68       74.73      4.97 o 
   0  10  16        6.94        6.71      2.88 o 
   1  10  16       29.77       41.06      8.66 o 
   2  10  16        6.54       19.38      7.21 o 
  -2  11  16       33.14       20.58      6.68 o 
  -1  11  16        0.42        5.43      2.60 o 
   0  11  16       59.70       60.70      5.62 o 
   1  11  16       40.10       41.09     13.59 o 
  -2  12  16        3.01       12.35      4.32 o 
  -1  12  16       29.45       32.82      3.91 o 
   0  12  16       25.61       31.07      4.47 o 
   1  12  16        4.96        1.68      3.67 o 
  -2  13  16        4.48        9.59      4.50 o 
  -1  13  16       11.65       11.50      3.37 o 
   0  13  16       55.83       62.68      6.43 o 
   1  13  16       19.36       12.40      5.30 o 
  -1  14  16       30.05       28.74      4.90 o 
   0  14  16        1.34        5.56      3.61 o 
   1  14  16        2.11       -1.88      4.42 o 
  -1  15  16      123.10      173.66     11.92 o 
   0  15  16      103.94      120.38      9.96 o 
  -3   1  17       24.46       22.09      4.97 o 
  -2   1  17        0.36        2.02      2.31 o 
  -1   1  17       98.51       83.68      3.96 o 
   0   1  17       35.05       40.80      7.10 o 
   1   1  17       14.42       17.28      3.00 o 
   2   1  17      347.16      416.36     12.50 o 
  -3   2  17       45.86       61.24      7.59 o 
  -2   2  17        0.00        1.79      2.54 o 
  -1   2  17       16.06       15.77      2.21 o 
   0   2  17      123.39      108.26     11.24 o 
   1   2  17       20.50       20.29      3.21 o 
   2   2  17       39.74       45.94      5.86 o 
  -3   3  17        2.06        3.94      3.30 o 
  -2   3  17       35.49       38.71      5.18 o 
  -1   3  17       10.61       11.40      2.57 o 
   0   3  17        1.25       -1.52      2.98 o 
   1   3  17       38.68       35.82      3.75 o 
   2   3  17       31.48       18.26      4.39 o 
  -3   4  17        7.53        7.57      3.67 o 
  -2   4  17       16.71       11.05      3.40 o 
  -1   4  17       33.64       39.95      3.64 o 
   0   4  17       43.76       34.18      5.76 o 
   1   4  17        7.87        4.96      2.52 o 
   2   4  17       77.83       85.20      6.78 o 
  -3   5  17       54.20       38.34     12.52 o 
  -2   5  17       87.01       90.65      5.79 o 
  -1   5  17       72.91       67.08      4.73 o 
   0   5  17       18.79       21.24      4.80 o 
   1   5  17        6.46        9.62      3.04 o 
   2   5  17        8.97       12.46      7.31 o 
  -3   6  17      347.89      351.27     51.20 o 
  -2   6  17        1.22        6.44      2.60 o 
  -1   6  17        1.07        3.84      2.11 o 
   0   6  17        4.84        5.32      3.21 o 
   1   6  17        8.19        6.25      4.01 o 
   2   6  17       18.43        8.72      6.95 o 
  -2   7  17      563.24      588.80     13.64 o 
  -1   7  17        6.97        6.15      2.44 o 
   0   7  17       18.97       13.67      3.70 o 
   1   7  17       75.01       94.36     12.83 o 
   2   7  17        1.96        4.08      4.06 o 
  -2   8  17        2.65       -0.08      3.18 o 
  -1   8  17        1.66        3.68      2.82 o 
   0   8  17       10.82       19.73      3.82 o 
   1   8  17       11.82        5.46      7.66 o 
  -2   9  17      285.68      284.03     11.81 o 
  -1   9  17       25.64       20.10      3.14 o 
   0   9  17      119.15      126.29     10.14 o 
   1   9  17      153.40      178.60     13.35 o 
  -2  10  17        2.28        2.61      4.85 o 
  -1  10  17       28.01       26.95      3.86 o 
   0  10  17        1.20        3.90      2.93 o 
   1  10  17       16.08        7.00     10.26 o 
  -2  11  17        1.13        1.35      3.79 o 
  -1  11  17       85.57      102.83      6.84 o 
   0  11  17        0.00        3.24      3.06 o 
   1  11  17       66.14       71.73      8.90 o 
  -1  12  17        5.93        5.90      3.60 o 
   0  12  17       19.90       13.14      4.13 o 
   1  12  17        1.11        0.29      4.25 o 
  -1  13  17       21.21       20.36      5.31 o 
   0  13  17        5.51        5.00      3.72 o 
  -2   0  18      114.04      134.29     10.00 o 
  -1   0  18      184.74      179.87     11.65 o 
   0   0  18       40.52       43.93     10.18 o 
   1   0  18       21.24       14.06      4.22 o 
   2   0  18       55.80       84.82     21.30 o 
  -2   1  18        2.61        5.25      2.38 o 
  -1   1  18       33.12       31.04      4.07 o 
   0   1  18        2.91        6.14      3.44 o 
   1   1  18        7.89       13.39      3.10 o 
   2   1  18       54.54       70.86      7.54 o 
  -2   2  18       17.08       10.64      4.05 o 
  -1   2  18        1.39        6.50      2.07 o 
   0   2  18        4.10        7.35      3.77 o 
   1   2  18       14.89       16.82      3.28 o 
  -2   3  18       25.48       17.67      3.49 o 
  -1   3  18       51.44       52.93      4.62 o 
   0   3  18        0.05        0.40      2.80 o 
   1   3  18        0.85        7.17      4.41 o 
  -2   4  18        0.05        4.72      2.47 o 
  -1   4  18       16.92       17.21      3.27 o 
   0   4  18        0.08        3.38      2.96 o 
   1   4  18        1.44        0.99      3.27 o 
  -2   5  18        0.62        2.10      2.59 o 
  -1   5  18       15.05       16.63      3.06 o 
   0   5  18       55.09       57.43      6.42 o 
   1   5  18       42.17       49.65      6.74 o 
  -2   6  18       40.95       45.62      4.88 o 
  -1   6  18        0.01        2.84      2.28 o 
   0   6  18        0.00       -2.24      3.46 o 
   1   6  18       48.65       41.38      7.22 o 
  -2   7  18      172.77      158.02     10.06 o 
  -1   7  18       74.61       78.44      5.59 o 
   0   7  18        1.10        1.28      3.25 o 
   1   7  18       32.85       43.31      7.09 o 
  -2   8  18        1.13        9.40      3.79 o 
  -1   8  18       31.14       29.26      4.10 o 
   0   8  18      206.07      224.63     15.26 o 
   1   8  18       23.78       25.29      9.71 o 
  -2   9  18       74.88       77.10      9.47 o 
  -1   9  18       31.82       26.11      4.12 o 
   0   9  18        3.63        1.57      3.31 o 
   1   9  18       51.86       43.75      7.41 o 
  -1  10  18       37.82       37.82      5.41 o 
   0  10  18       28.84       31.45      4.25 o 
  -1  11  18       18.14       15.96      5.21 o 
   0  11  18       20.44       12.94      3.50 o 
  -2   1  19        0.19        8.37      3.55 o 
  -1   1  19       52.03       51.33      7.68 o 
   0   1  19        3.88        3.52      3.23 o 
   1   1  19        0.00       -0.44      3.69 o 
  -2   2  19        0.38        5.93      3.57 o 
  -1   2  19       19.20       22.96      6.05 o 
   0   2  19        1.10        1.25      3.60 o 
   1   2  19      169.95      207.74     17.23 o 
  -2   3  19       28.31       26.47      5.73 o 
  -1   3  19        0.61        3.28      4.90 o 
   0   3  19       11.21       13.45      3.57 o 
   1   3  19       80.83       85.78      8.05 o 
  -2   4  19       37.27       32.12     20.54 o 
  -1   4  19        0.00        8.06      5.09 o 
   0   4  19       14.67       14.57      3.77 o 
   1   4  19        1.93        8.64      4.05 o 
  -2   5  19       12.61       16.18      5.52 o 
  -1   5  19       37.84       43.13      5.65 o 
   0   5  19        1.98        4.29      2.99 o 
   1   5  19        7.70        6.99     11.04 o 
  -2   6  19       16.89       20.77      7.52 o 
  -1   6  19        0.20        0.67      3.36 o 
   0   6  19      116.99      147.35     12.14 o 
   1   6  19       13.78        4.09      6.16 o 
  -1   7  19        0.97        4.43      3.61 o 
   0   7  19       77.44       81.60      8.57 o 
  -1   8  19        0.14       -5.91      4.53 o 
   0   8  19        5.09        9.26      3.46 o 
  -1   9  19        6.74       13.40      4.79 o 
   0   9  19        1.23        0.38      3.07 o 
  -1   0  20       37.23       19.75     10.90 o 
   0   0  20        4.38        4.09      5.15 o 
  -1   1  20       17.41       12.71      5.08 o 
   0   1  20        0.13       -0.23      3.28 o 
  -1   2  20        6.96       12.91      5.37 o 
   0   2  20        0.06       -2.33      3.03 o 
  -1   3  20       16.45       17.17      5.84 o 
   0   3  20        4.68        8.67      3.09 o 
  -1   4  20       38.52       34.62      6.99 o 
   0   4  20        1.91        3.17      3.17 o 
  -1   5  20        1.09       -2.31      3.86 o 
   0   5  20       15.70       13.21      3.50 o 
                                                 
